# Supplementary material for: Embryonic signature distinguishes pediatric and adult rhabdoid tumors from other SMARCB1-deficient cancers
Source: Oncotarget. 2017 Mar 6;8(21):34245–57. doi: 10.18632/oncotarget.15939 (PMC5470964; doi:10.18632/oncotarget.15939)
Supplement: Supplementary file 2 [file oncotarget-08-34245-s002.xls]

## Sheet: Welch t test RT vs SDNRT
GENEID	SYMBOL	ttest_pval	adj,ttest_pval	medG1	medG2	meanFCarith	medFCarith
64073	C19orf33	1.39876e-09	4.35073e-08	2.43761	11.177	-3.1317	-4.58525
2191	FAP	6.92555e-10	2.58496e-08	2.42937	9.13555	-2.95905	-3.76046
53836	GPR87	4.808e-05	0.000153383	2.3055	7.1808	-2.95456	-3.11464
9358	ITGBL1	2.37235e-06	1.39446e-05	2.4398	8.50278	-2.87821	-3.48503
8323	FZD6	3.07731e-07	2.962e-06	2.32848	7.23209	-2.84214	-3.10593
1012	CDH13	8.32172e-07	6.15065e-06	2.9047	10.9747	-2.81139	-3.77825
1300	COL10A1	0.000153532	0.000383959	2.554	7.83568	-2.73088	-3.068
3673	ITGA2	3.18667e-05	0.000111791	2.68729	7.45911	-2.64542	-2.7757
50507	NOX4	1.64702e-05	6.62999e-05	2.59072	7.67226	-2.60222	-2.96144
9547	CXCL14	0.00230474	0.00330863	2.32171	4.88766	-2.58506	-2.10519
10158	PDZK1IP1	0.000320232	0.000679654	2.04909	6.26093	-2.57172	-3.05547
10537	UBD	4.93167e-05	0.000155995	2.31672	6.46079	-2.56879	-2.78876
6578	SLCO2A1	4.22611e-05	0.000138672	2.41916	6.17354	-2.5584	-2.55194
114801	TMEM200A	3.12706e-08	4.28321e-07	2.71716	8.64057	-2.55249	-3.18
80206	FHOD3	0.000133536	0.000345916	2.03459	5.94975	-2.5416	-2.9243
388115	C15orf52	2.91274e-06	1.66277e-05	2.47188	6.54703	-2.46593	-2.64861
688	KLF5	6.59867e-10	2.52611e-08	3.01823	9.15708	-2.44794	-3.03393
1366	CLDN7	0.00111659	0.00185643	2.3744	6.95712	-2.44524	-2.93006
94025	MUC16	0.000611809	0.00114036	2.24897	8.17143	-2.431	-3.63341
1311	COMP	0.000357538	0.000740367	2.33411	7.41836	-2.42892	-3.17824
554202	MIR31HG	0.000384784	0.000784812	1.98774	4.59551	-2.41102	-2.31193
858	CAV2	4.28344e-12	1.06586e-09	4.12283	10.8188	-2.40193	-2.62413
91353	IGLL3P	1.45042e-05	6.01523e-05	2.96725	8.71652	-2.38153	-2.93757
27074	LAMP3	8.18926e-05	0.000235579	2.34048	5.7358	-2.37386	-2.45069
4907	NT5E	4.77652e-07	3.91832e-06	2.90616	8.22322	-2.36614	-2.82958
9076	CLDN1	8.55279e-05	0.000244161	2.29607	7.71187	-2.35119	-3.35873
55612	FERMT1	0.000270826	0.000595334	2.41453	7.40032	-2.33385	-3.0649
27299	ADAMDEC1	1.58799e-05	6.47779e-05	2.49412	7.69294	-2.32396	-3.08443
53827	FXYD5	2.53425e-07	2.6459e-06	2.32152	6.88974	-2.32064	-2.96777
4070	TACSTD2	0.00469599	0.0058917	2.16596	3.69824	-2.31609	-1.70744
113146	AHNAK2	8.25529e-11	7.25009e-09	2.57312	7.80361	-2.31245	-3.03274
1829	DSG2	0.000352697	0.000731357	2.3373	7.30428	-2.30796	-3.1251
57088	PLSCR4	1.08897e-06	7.7054e-06	2.26558	7.39547	-2.30123	-3.26428
10103	TSPAN1	0.00269769	0.00377474	2.45506	6.56672	-2.29981	-2.67477
6423	SFRP2	0.000134613	0.000345916	2.71747	8.84591	-2.29659	-3.2552
6695	SPOCK1	4.60838e-07	3.86534e-06	2.80442	8.09976	-2.29149	-2.88821
116984	ARAP2	2.52394e-07	2.6459e-06	2.37577	7.09173	-2.28042	-2.98502
330	BIRC3	8.2511e-12	1.36877e-09	4.03184	9.38002	-2.27393	-2.32649
119587	CPXM2	0.000256166	0.000572538	2.53824	5.96978	-2.27336	-2.35194
5796	PTPRK	1.52408e-07	1.6981e-06	2.75157	8.1467	-2.2712	-2.96075
22998	LIMCH1	0.000737682	0.00132534	2.45474	5.50115	-2.26877	-2.24104
81493	SYNC	0.000372775	0.000765548	2.51353	6.66268	-2.2687	-2.65073
100131187	TSTD1	2.45591e-06	1.43229e-05	2.42338	6.68882	-2.25849	-2.76013
6590	SLPI	0.00337548	0.00455248	2.57044	5.26237	-2.25687	-2.04726
5366	PMAIP1	0.000115898	0.00031461	2.50807	5.99003	-2.23992	-2.3883
202	AIM1	1.26619e-06	8.59281e-06	2.55071	6.55547	-2.23195	-2.57006
93664	CADPS2	0.00127234	0.00207154	2.2303	3.91694	-2.23053	-1.75624
6385	SDC4	2.48681e-08	3.53601e-07	2.84828	8.99736	-2.2221	-3.15888
3675	ITGA3	5.95147e-05	0.000183586	2.4063	5.66755	-2.21766	-2.3553
23314	SATB2	1.16945e-05	5.01717e-05	2.32019	6.83305	-2.21568	-2.94504
4065	LY75	2.92013e-07	2.86826e-06	2.63136	6.51839	-2.20698	-2.47719
8515	ITGA10	6.18446e-06	3.10889e-05	2.47038	9.3203	-2.19231	-3.77282
1439	CSF2RB	4.09742e-05	0.00013551	2.3226	6.78478	-2.1846	-2.9212
54749	EPDR1	6.13748e-05	0.000187205	2.01269	6.80288	-2.17582	-3.38
1410	CRYAB	1.10527e-05	4.78311e-05	3.17005	10.1804	-2.17494	-3.21143
5918	RARRES1	0.000118996	0.00032011	2.31646	6.91958	-2.16917	-2.98714
27286	SRPX2	1.76889e-06	1.12861e-05	2.32571	5.62598	-2.16089	-2.41904
1906	EDN1	0.00307203	0.00420784	2.3332	4.77443	-2.15443	-2.0463
1000	CDH2	0.00112782	0.00187092	2.50725	4.0841	-2.15426	-1.62892
358	AQP1	8.55553e-05	0.000244161	3.34831	8.02908	-2.15327	-2.39795
116441	TM4SF18	0.000116978	0.000316392	3.2264	7.03952	-2.14347	-2.18185
23213	SULF1	1.21718e-07	1.38722e-06	4.31025	10.5006	-2.13516	-2.43618
1404	HAPLN1	0.00106321	0.00178758	2.5581	4.86724	-2.1253	-1.90268
50515	CHST11	3.02721e-08	4.18484e-07	3.23432	7.22805	-2.12346	-2.2348
4499	MT1M	0.00159945	0.00246197	2.81177	7.13399	-2.12125	-2.53719
8714	ABCC3	0.000185985	0.000451994	2.21157	5.06621	-2.11891	-2.29078
11343	MGLL	4.06713e-06	2.15327e-05	2.97851	7.16449	-2.111	-2.40539
10512	SEMA3C	1.95804e-06	1.21066e-05	2.63568	8.07144	-2.11049	-3.06237
22882	ZHX2	1.25076e-06	8.52685e-06	2.67134	6.73008	-2.10476	-2.51936
3918	LAMC2	0.000152001	0.00038205	2.70273	5.85411	-2.10277	-2.166
4642	MYO1D	2.30229e-05	8.65605e-05	2.51652	6.07347	-2.1014	-2.41344
2202	EFEMP1	4.87212e-05	0.000154839	2.73215	8.61835	-2.09626	-3.15442
3783	KCNN4	5.36895e-07	4.30959e-06	2.58579	7.76065	-2.09068	-3.00127
54863	TOR4A	1.01429e-07	1.20186e-06	2.32801	5.80119	-2.0839	-2.49191
6286	S100P	0.0152726	0.0165352	2.53154	3.36167	-2.06636	-1.32791
23057	NMNAT2	0.00206176	0.00303571	2.07628	4.2511	-2.06136	-2.04746
2252	FGF7	0.00138704	0.0021937	2.32897	4.77889	-2.06051	-2.05194
84419	C15orf48	3.10863e-05	0.000109981	2.75277	9.12632	-2.05531	-3.31533
2635	GBP3	9.87131e-09	1.73387e-07	4.40291	9.99565	-2.05404	-2.27024
6424	SFRP4	0.00709552	0.0083943	2.31998	4.08592	-2.05313	-1.76119
25890	ABI3BP	0.000406411	0.000818855	2.72241	8.04333	-2.05241	-2.95448
2069	EREG	0.00307917	0.00420806	2.63537	4.56181	-2.05229	-1.731
11211	FZD10	0.00652289	0.00782851	2.15621	3.68172	-2.05103	-1.7075
259173	ALS2CL	3.35803e-05	0.000115519	2.25895	4.09948	-2.0509	-1.81478
79686	LINC00341	5.86258e-06	2.99754e-05	3.31516	7.2105	-2.04938	-2.17501
339761	CYP27C1	0.000415387	0.000832447	2.57078	5.60538	-2.04068	-2.18042
83604	TMEM47	2.78077e-07	2.77172e-06	3.03617	6.57928	-2.03106	-2.16697
91543	RSAD2	4.48073e-05	0.000145113	2.5815	5.93107	-2.03001	-2.29753
12	SERPINA3	0.00381767	0.00497798	2.60459	7.77187	-2.02516	-2.98392
130271	PLEKHH2	0.0013591	0.00215866	2.3325	5.07637	-2.0251	-2.17637
8076	MFAP5	0.00585313	0.00711136	2.51853	10.3627	-2.02141	-4.1146
64065	PERP	5.15977e-05	0.00016049	2.87671	8.57593	-2.01068	-2.98116
84898	PLXDC2	2.31326e-07	2.46693e-06	2.76347	6.39333	-2.00614	-2.31351
10417	SPON2	1.19189e-13	8.89748e-11	3.53762	7.32027	-2.0031	-2.06926
3426	CFI	0.000379032	0.000774137	2.40118	6.59937	-2.00067	-2.74839
8743	TNFSF10	5.44451e-09	1.16124e-07	3.90871	9.35341	-1.99014	-2.39297
8877	SPHK1	9.71707e-05	0.000270664	2.85545	6.69125	-1.98952	-2.34332
8644	AKR1C3	0.000826249	0.0014547	2.63351	7.96052	-1.98794	-3.02278
5154	PDGFA	1.17443e-06	8.15545e-06	2.5231	6.27203	-1.98365	-2.48585
116159	CYYR1	0.0017315	0.00262984	2.55092	5.0081	-1.98029	-1.96325
1604	CD55	1.2994e-08	2.25079e-07	3.86681	8.75534	-1.97458	-2.26423
283537	SLC46A3	3.085e-09	7.59011e-08	3.93264	8.43949	-1.97173	-2.14601
10475	TRIM38	1.6495e-09	4.80841e-08	3.13826	6.44173	-1.97093	-2.05265
222171	PRR15	0.00104353	0.00176045	2.59915	5.87396	-1.9699	-2.25995
22936	ELL2	1.05385e-05	4.58718e-05	3.37147	7.13568	-1.96934	-2.11649
84734	FAM167B	0.00253494	0.00358057	2.49884	4.10633	-1.96724	-1.64329
2920	CXCL2	0.000126099	0.00033313	3.0157	7.88138	-1.96622	-2.61345
347	APOD	0.0103141	0.0116836	2.20305	3.32173	-1.96336	-1.50779
5530	PPP3CA	1.05034e-07	1.23476e-06	3.5628	8.87875	-1.96279	-2.49207
718	C3	3.62583e-05	0.000123311	3.84437	9.7293	-1.9586	-2.53079
7130	TNFAIP6	0.000115012	0.000312775	2.56906	7.32047	-1.95761	-2.84947
634	CEACAM1	0.00348375	0.00465643	2.14529	4.17973	-1.95356	-1.94833
2152	F3	7.23899e-05	0.000213593	3.02403	6.86226	-1.95015	-2.26924
147495	APCDD1	2.80069e-05	0.000102328	2.77292	5.74327	-1.94549	-2.0712
54869	EPS8L1	0.0021945	0.00318282	2.29875	3.63289	-1.94239	-1.58038
55930	MYO5C	0.00467028	0.00587424	1.86447	6.37901	-1.9396	-3.42136
8605	PLA2G4C	4.48369e-06	2.34061e-05	2.58136	6.14797	-1.9374	-2.38168
10974	C10orf116	0.00174569	0.00264332	3.17507	6.83324	-1.93568	-2.15215
6362	CCL18	0.00219578	0.00318282	2.32405	6.46946	-1.92917	-2.78369
2246	FGF1	0.0010426	0.00176045	2.22944	5.04946	-1.92687	-2.2649
3575	IL7R	0.000624761	0.00115728	2.37941	4.4706	-1.92588	-1.87887
7056	THBD	9.36576e-05	0.00026284	3.29032	6.69412	-1.92442	-2.03449
3316	HSPB2	0.000413684	0.000831266	2.66903	5.34469	-1.92441	-2.00248
100131138	LOC100131138	0.0197963	0.0208286	2.35959	4.06439	-1.91588	-1.7225
28815	IGLV2-14	0.00824796	0.00959798	2.00484	6.28894	-1.91517	-3.13687
3514	IGKC	4.03512e-05	0.000134474	6.06779	11.2334	-1.90496	-1.85131
1346	COX7A1	1.28896e-06	8.66852e-06	4.43557	9.10624	-1.90449	-2.053
126823	KLHDC9	4.26919e-05	0.000139779	2.64299	5.33926	-1.9043	-2.02016
374491	TPTE2P6	0.000450287	0.000894271	2.56024	7.66788	-1.90267	-2.99499
79762	C1orf115	1.83109e-05	7.23347e-05	2.28373	4.91678	-1.89661	-2.15296
57552	NCEH1	1.50748e-07	1.69223e-06	4.97859	8.23541	-1.88605	-1.65416
79961	DENND2D	0.000117833	0.000317987	3.29646	7.05161	-1.88483	-2.13914
7162	TPBG	3.33866e-05	0.0001153	3.71104	9.50978	-1.88443	-2.56256
57574	MARCH4	0.00170591	0.00259968	2.33013	5.10397	-1.88397	-2.19042
654	BMP6	0.00669358	0.00799481	2.22278	5.45311	-1.88339	-2.45329
197259	MLKL	1.40765e-06	9.2798e-06	3.40193	7.30683	-1.88226	-2.14785
7378	UPP1	2.36926e-05	8.84327e-05	3.32367	7.25559	-1.87958	-2.183
83872	HMCN1	8.66776e-05	0.000246186	2.91208	6.36198	-1.87347	-2.18468
407026	MIR29C	0.00332162	0.00448794	1.99433	3.31154	-1.87228	-1.66048
115362	GBP5	0.000160395	0.000398453	2.67873	5.65699	-1.86687	-2.11181
6402	SELL	0.00206461	0.00303691	2.9514	5.72441	-1.86249	-1.93956
197358	NLRC3	0.00313314	0.0042677	2.04837	3.15667	-1.86248	-1.54106
10563	CXCL13	0.00513268	0.00638591	2.5469	7.44367	-1.86217	-2.92264
139716	GAB3	0.00113682	0.00188168	2.46322	5.69867	-1.86028	-2.3135
64108	RTP4	0.000253849	0.000568584	2.19717	4.33111	-1.85899	-1.97122
219285	SAMD9L	7.15173e-05	0.0002127	2.57405	4.99658	-1.85694	-1.94114
1301	COL11A1	0.000320822	0.000679654	2.67401	9.05803	-1.85252	-3.38744
7262	PHLDA2	2.10682e-06	1.26834e-05	3.49216	7.69931	-1.85213	-2.20474
161291	TMEM30B	0.000215329	0.000505481	2.32848	5.31748	-1.85146	-2.28367
79772	MCTP1	0.00186007	0.00278264	2.39036	4.28717	-1.85035	-1.79353
55008	HERC6	3.25443e-05	0.000112997	2.95404	5.96737	-1.84991	-2.02007
10272	FSTL3	0.000143809	0.000365769	2.16542	4.24697	-1.83982	-1.96127
8418	CMAHP	0.00217857	0.00317327	2.46436	3.70072	-1.83656	-1.5017
126353	C19orf21	0.00119964	0.0019682	2.23493	4.18853	-1.83587	-1.87412
5021	OXTR	3.38059e-07	3.13492e-06	4.9335	10.1171	-1.83475	-2.0507
1847	DUSP5	1.42858e-06	9.35468e-06	2.77237	6.37696	-1.83395	-2.30019
80215	RUNX1-IT1	4.57257e-05	0.000147448	2.79315	5.88762	-1.83052	-2.10788
29984	RHOD	3.65051e-07	3.3233e-06	3.09927	7.32612	-1.82963	-2.36382
4217	MAP3K5	7.33732e-08	9.12885e-07	4.33662	8.27387	-1.82353	-1.90791
84935	C13orf33	0.000305644	0.00065848	2.39834	4.51718	-1.82315	-1.88346
7134	TNNC1	0.00401289	0.00516855	2.65414	6.24809	-1.82218	-2.35409
10418	SPON1	8.08523e-05	0.000233487	2.4033	4.34921	-1.82121	-1.80968
6990	DYNLT3	2.07455e-06	1.25397e-05	4.95773	9.73336	-1.81651	-1.96327
4257	MGST1	0.0155901	0.0168179	2.14956	5.14581	-1.81387	-2.39389
9424	KCNK6	3.73151e-05	0.000125759	3.2028	5.82621	-1.81371	-1.8191
10610	ST6GALNAC2	0.00170501	0.00259968	2.21653	4.31843	-1.81132	-1.94828
26136	TES	9.70145e-06	4.3366e-05	3.98976	8.48134	-1.81007	-2.12578
4582	MUC1	2.60375e-07	2.69959e-06	4.38842	8.68996	-1.80815	-1.9802
2707	GJB3	0.00698127	0.00827883	2.12676	2.5868	-1.80592	-1.21631
28638	TRBC2	0.00175793	0.00265647	2.36893	7.39101	-1.80224	-3.11998
2615	LRRC32	0.000127364	0.000334649	2.99873	6.25216	-1.80101	-2.08493
55214	LEPREL1	0.00100605	0.00170491	2.06119	4.30883	-1.79962	-2.09046
93349	SP140L	6.23242e-07	4.87173e-06	3.3324	6.85455	-1.79722	-2.05694
2919	CXCL1	0.00583361	0.00710407	2.84097	7.30696	-1.79431	-2.57199
629	CFB	0.000257544	0.000574344	3.0561	8.70517	-1.79364	-2.84845
4311	MME	0.0154481	0.0167009	2.16841	3.50136	-1.79316	-1.61471
481	ATP1B1	1.19522e-09	3.79672e-08	5.75722	10.5185	-1.79222	-1.82701
79778	MICALL2	1.61769e-10	9.66083e-09	4.16519	7.47214	-1.78806	-1.79395
50863	NTM	0.000781542	0.00139408	2.53362	6.66486	-1.78708	-2.63057
1519	CTSO	9.14868e-06	4.17706e-05	2.86815	5.88633	-1.78605	-2.05231
120892	LRRK2	3.10547e-05	0.000109981	2.37988	4.65886	-1.78544	-1.9576
128414	NKAIN4	0.00366647	0.00482719	2.36405	3.30268	-1.78513	-1.39704
10553	HTATIP2	7.59655e-09	1.47294e-07	3.03529	5.98693	-1.78396	-1.97244
6674	SPAG1	1.40927e-06	9.2798e-06	2.35261	5.48144	-1.78354	-2.32994
84674	CARD6	7.30409e-06	3.51775e-05	3.78998	6.55959	-1.77986	-1.73077
83716	CRISPLD2	7.96118e-07	6.03352e-06	5.02286	8.70946	-1.77902	-1.73396
390	RND3	0.000211378	0.000499452	3.66127	8.11536	-1.7788	-2.21654
91316	GUSBP11	0.000249103	0.0005618	5.56269	9.69408	-1.77837	-1.7427
753	C18orf1	0.000319125	0.000679654	2.53662	4.27206	-1.77794	-1.68415
1116	CHI3L1	0.00385299	0.00501526	2.75553	4.1001	-1.77587	-1.48795
56172	ANKH	3.85378e-05	0.000129006	2.54634	5.11158	-1.77357	-2.00743
10231	RCAN2	0.000361813	0.000748181	2.66549	4.58418	-1.77247	-1.71983
6387	CXCL12	0.000615901	0.00114539	3.07161	6.57996	-1.77042	-2.14219
28231	SLCO4A1	0.00810406	0.00945262	2.29814	6.21754	-1.76835	-2.70546
114818	KLHL29	0.00387632	0.00502811	2.2436	4.2883	-1.76804	-1.91135
57648	KIAA1522	3.19606e-06	1.80065e-05	3.66571	7.94921	-1.76696	-2.16853
55790	CSGALNACT1	7.43118e-05	0.000217118	2.68911	5.06148	-1.76558	-1.88221
8542	APOL1	4.07428e-08	5.43116e-07	4.4252	8.19573	-1.7655	-1.85206
4494	MT1F	6.60614e-09	1.38467e-07	4.4331	8.21893	-1.76393	-1.85399
5270	SERPINE2	6.23082e-06	3.11124e-05	4.52769	8.62343	-1.76337	-1.9046
22875	ENPP4	1.43894e-05	5.98422e-05	2.57226	4.85219	-1.76224	-1.88635
51621	KLF13	3.63408e-07	3.3233e-06	3.1982	5.79308	-1.76022	-1.81136
57211	GPR126	0.0272113	0.0278073	2.49106	3.76093	-1.75941	-1.50977
914	CD2	0.00233344	0.00333699	2.52284	4.54282	-1.75784	-1.80068
2199	FBLN2	0.00097423	0.00166231	2.75336	4.57599	-1.75749	-1.66196
54809	SAMD9	8.9232e-06	4.08661e-05	3.00334	6.87582	-1.75626	-2.28939
641700	ECSCR	0.00148482	0.00231402	3.23695	8.49269	-1.75496	-2.62367
84624	FNDC1	0.000130765	0.000340228	4.71169	8.89316	-1.75458	-1.88746
337876	CHSY3	0.000637341	0.00117331	2.50734	4.147	-1.75186	-1.65394
7164	TPD52L1	0.0263683	0.0270756	2.50211	3.24858	-1.75097	-1.29834
29116	MYLIP	1.37752e-08	2.31084e-07	3.20005	6.64891	-1.74991	-2.07775
323	APBB2	5.41399e-06	2.80663e-05	3.34145	6.30388	-1.7499	-1.88657
5321	PLA2G4A	0.000699396	0.00126877	2.49639	5.65093	-1.74573	-2.26364
79668	PARP8	0.000105187	0.000289223	2.19257	4.7959	-1.74279	-2.18734
4023	LPL	0.00911401	0.0104751	2.28993	3.79121	-1.74266	-1.6556
3512	IGJ	0.000900831	0.00156207	4.90697	8.45765	-1.74216	-1.7236
4739	NEDD9	0.00149982	0.00233253	2.39222	3.51825	-1.7412	-1.4707
25801	GCA	3.51691e-05	0.000120154	4.41179	8.11837	-1.74051	-1.84015
6744	SSFA2	3.8319e-09	8.80157e-08	4.04181	7.43044	-1.74037	-1.8384
149175	MANEAL	0.00156815	0.00242115	2.26654	4.07763	-1.73928	-1.79905
55281	TMEM140	0.000148562	0.000374035	2.44002	4.47779	-1.73568	-1.83515
837	CASP4	2.59569e-10	1.33633e-08	4.43666	8.15017	-1.73561	-1.83701
3709	ITPR2	0.000560796	0.00106523	2.89029	4.28902	-1.7326	-1.48394
5549	PRELP	0.0106465	0.0119693	2.14407	2.79623	-1.73225	-1.30416
23255	SOGA2	0.00684442	0.00814241	2.49408	7.3703	-1.73209	-2.95512
2122	MECOM	0.00122332	0.00200045	2.72969	4.41353	-1.72866	-1.61686
118932	ANKRD22	0.0123363	0.0136633	2.31019	3.11516	-1.72645	-1.34844
4600	MX2	0.000265046	0.000587112	2.38905	5.57819	-1.72535	-2.3349
54843	SYTL2	9.52157e-06	4.28184e-05	3.85263	7.25222	-1.72529	-1.88241
9843	HEPH	0.000873812	0.00151701	2.3387	6.66639	-1.72432	-2.85047
7123	CLEC3B	0.00537117	0.00662194	2.42978	3.5727	-1.72265	-1.47038
4646	MYO6	7.51548e-07	5.7248e-06	3.74811	7.14248	-1.72258	-1.90562
965	CD58	4.3998e-07	3.79705e-06	4.03068	7.55106	-1.72203	-1.8734
132299	OCIAD2	2.48652e-05	9.23475e-05	4.76309	9.84646	-1.72066	-2.06724
79899	PRR5L	0.00031736	0.000677852	2.66441	4.15879	-1.71893	-1.56087
6776	STAT5A	1.57013e-05	6.42247e-05	3.31264	7.39222	-1.71881	-2.23152
2982	GUCY1A3	1.24521e-05	5.26655e-05	3.32201	6.84353	-1.71696	-2.06006
59271	FAM176C	0.00114163	0.00188755	2.49495	3.55722	-1.71634	-1.42577
8839	WISP2	0.0142755	0.0155458	2.31418	3.27788	-1.71613	-1.41643
1992	SERPINB1	7.12379e-07	5.46129e-06	5.83278	9.40674	-1.71613	-1.61274
122970	ACOT4	0.000538992	0.00102905	2.37774	4.77455	-1.71482	-2.00802
54981	NMRK1	2.34214e-07	2.48001e-06	4.89056	8.44578	-1.71104	-1.72696
3606	IL18	7.3667e-06	3.52516e-05	3.12271	5.63778	-1.70909	-1.80541
23677	SH3BP4	0.000784025	0.00139684	3.42694	7.90145	-1.70746	-2.30569
857	CAV1	3.62996e-09	8.46802e-08	7.71592	13.3407	-1.70742	-1.72899
166929	SGMS2	0.00115385	0.00190142	2.84031	4.48672	-1.70708	-1.57966
3730	KAL1	0.00352164	0.00469867	4.33861	7.64657	-1.70664	-1.76244
3957	LGALS2	0.00646159	0.00777369	2.33063	4.00318	-1.70394	-1.71764
6273	S100A2	0.0306094	0.030941	2.2146	4.71049	-1.69983	-2.12702
23024	PDZRN3	6.50714e-05	0.00019587	3.20116	5.77047	-1.69768	-1.80262
6236	RRAD	0.00289113	0.00399672	2.3375	3.4247	-1.6956	-1.46511
28232	SLCO3A1	0.000159853	0.000398453	2.5506	4.54041	-1.69383	-1.78013
3084	NRG1	0.00992913	0.0113162	2.19067	3.86742	-1.69373	-1.7654
26499	PLEK2	0.00596859	0.00723892	2.56268	4.83715	-1.69137	-1.88754
4050	LTB	0.000210634	0.000499169	4.11053	7.08606	-1.69023	-1.72388
10848	PPP1R13L	6.05701e-06	3.07589e-05	3.53635	6.39535	-1.68946	-1.80846
54532	USP53	0.000229621	0.000529049	2.65655	5.32959	-1.68933	-2.00621
81855	SFXN3	1.22133e-12	4.55862e-10	4.31239	7.53045	-1.68866	-1.74624
59277	NTN4	0.00576547	0.00705561	3.00155	5.84797	-1.68628	-1.94832
8470	SORBS2	0.00663252	0.00794731	2.82572	7.20373	-1.68503	-2.54935
5791	PTPRE	9.82445e-06	4.36556e-05	3.59443	6.81269	-1.68378	-1.89535
135228	CD109	0.00132597	0.00212868	3.83854	8.45052	-1.67997	-2.20149
647024	C6orf132	0.0037899	0.00494608	2.39631	2.92003	-1.6796	-1.21855
57698	KIAA1598	6.08918e-06	3.08174e-05	4.97973	8.50661	-1.67932	-1.70825
3075	CFH	0.00132786	0.00212942	3.13828	7.78636	-1.67778	-2.48109
290	ANPEP	0.000342477	0.000717137	3.26205	6.92982	-1.67575	-2.12438
4938	OAS1	0.000120516	0.00032341	2.86313	7.24595	-1.67525	-2.53078
81704	DOCK8	6.63068e-06	3.27802e-05	2.76854	5.14974	-1.67519	-1.86009
8412	BCAR3	2.11342e-07	2.27003e-06	4.83947	8.02081	-1.67397	-1.65738
51705	EMCN	0.00163153	0.00249833	2.52011	4.00883	-1.67235	-1.59073
56937	PMEPA1	2.08597e-05	7.96511e-05	4.4594	9.89275	-1.67194	-2.21841
23037	PDZD2	0.000525997	0.00100862	3.11777	6.25512	-1.67131	-2.00628
54463	FAM134B	0.00359524	0.00476857	2.40198	3.78562	-1.67118	-1.57604
90102	PHLDB2	0.000320935	0.000679654	2.98778	5.11137	-1.66855	-1.71076
3269	HRH1	0.000352104	0.000731143	2.93381	7.41138	-1.66783	-2.52619
10346	TRIM22	2.90571e-08	4.05441e-07	6.01383	10.3776	-1.6659	-1.72563
57194	ATP10A	0.000243708	0.000552973	3.95965	7.89292	-1.66587	-1.99334
22925	PLA2R1	0.010324	0.0116859	2.44695	2.96984	-1.66564	-1.21369
29126	CD274	0.010364	0.0117223	2.12531	2.61696	-1.66546	-1.23133
285512	FAM13A-AS1	0.00400076	0.00516189	2.2293	2.87879	-1.66519	-1.29134
3710	ITPR3	7.33366e-06	3.52063e-05	3.83712	7.62376	-1.66317	-1.98685
5654	HTRA1	2.59861e-05	9.59343e-05	5.95167	9.63899	-1.66303	-1.61955
144100	PLEKHA7	0.00346727	0.00463856	2.3885	4.72411	-1.66231	-1.97786
3002	GZMB	0.013544	0.0148358	2.22728	5.09696	-1.65784	-2.28843
22837	COBLL1	0.00196297	0.00290457	2.5342	4.34794	-1.65599	-1.7157
3880	KRT19	0.00943639	0.0108207	5.69079	12.0185	-1.65571	-2.11192
643733	LOC643733	0.000128041	0.000335377	2.72939	4.66534	-1.65552	-1.7093
55605	KIF21A	0.000254016	0.000568584	3.0884	6.20033	-1.6541	-2.00762
80183	KIAA0226L	0.00053278	0.00101858	2.72969	4.87789	-1.65325	-1.78698
1953	MEGF6	0.00227804	0.00327565	2.4498	3.74366	-1.6526	-1.52815
6352	CCL5	0.00010771	0.000295067	4.58446	8.42602	-1.65157	-1.83795
55450	CAMK2N1	0.0178312	0.0190293	2.43962	3.6395	-1.64648	-1.49183
10125	RASGRP1	0.00281075	0.00389643	2.48495	6.29129	-1.6461	-2.53175
83543	AIF1L	0.00742906	0.00875422	2.18941	2.84849	-1.64588	-1.30103
1969	EPHA2	6.62085e-07	5.1484e-06	4.07146	7.53338	-1.64539	-1.85029
960	CD44	7.37037e-05	0.000216188	4.34925	8.40546	-1.64532	-1.93262
1824	DSC2	0.00414845	0.00529823	2.56352	4.00846	-1.64478	-1.56365
23052	ENDOD1	0.000197266	0.000473501	2.40775	3.99848	-1.64422	-1.66068
2908	NR3C1	8.75917e-07	6.33472e-06	5.30811	9.18835	-1.64236	-1.731
23362	PSD3	0.0026738	0.00375187	2.75463	5.833	-1.64199	-2.11753
79812	MMRN2	0.00200373	0.00295902	2.41155	3.26227	-1.64022	-1.35277
1774	DNASE1L1	4.23721e-09	9.58508e-08	5.13473	8.71321	-1.63978	-1.69692
79652	TMEM204	0.000316048	0.000676016	4.03292	7.62189	-1.63853	-1.88992
9938	ARHGAP25	0.00134763	0.00214709	2.58608	4.26342	-1.6377	-1.64861
84958	SYTL1	0.0073536	0.00867214	2.34268	4.43031	-1.6349	-1.89113
28908	IGKV4-1	0.0136692	0.014962	2.85431	3.44255	-1.6345	-1.20609
3902	LAG3	0.0138957	0.0151765	2.2369	3.92442	-1.63426	-1.7544
375033	PEAR1	0.0042767	0.00543877	2.97028	3.59587	-1.63332	-1.21062
4071	TM4SF1	1.11179e-05	4.7974e-05	7.15949	12.6273	-1.63307	-1.76372
100507463	LOC100507463	3.18538e-05	0.000111791	3.26848	5.98921	-1.63285	-1.83242
79875	THSD4	0.00030339	0.000654569	2.39738	4.87543	-1.63267	-2.03365
57146	TMEM159	4.19659e-07	3.68559e-06	3.34462	6.50316	-1.63264	-1.94436
10866	HCP5	0.00332711	0.00449129	2.58621	3.63485	-1.63069	-1.40548
51101	ZC2HC1A	6.1121e-08	7.79945e-07	3.70493	6.31964	-1.63035	-1.70574
4651	MYO10	0.003414	0.00457861	2.68356	4.00997	-1.62968	-1.49427
1040	CDS1	0.00760403	0.00891816	2.27366	2.78384	-1.62853	-1.22438
11221	DUSP10	0.00155471	0.00240288	2.6084	4.22989	-1.62772	-1.62164
64135	IFIH1	1.54477e-05	6.35355e-05	6.13692	9.57528	-1.62763	-1.56027
3574	IL7	0.000516509	0.000992469	2.69834	4.34415	-1.62647	-1.60993
3117	HLA-DQA1	0.0154943	0.0167387	3.10228	8.248	-1.62542	-2.65869
3600	IL15	2.63233e-05	9.67998e-05	2.72346	4.5428	-1.62282	-1.66802
100132891	LOC100132891	0.00371579	0.00487276	2.55222	5.24112	-1.62088	-2.05355
8660	IRS2	0.00223923	0.00323637	3.73134	8.55551	-1.61893	-2.29288
2331	FMOD	0.00679922	0.00810155	2.37206	5.04393	-1.61773	-2.12639
201799	TMEM154	0.0037174	0.00487276	2.49178	3.47084	-1.61731	-1.39291
4283	CXCL9	0.00387574	0.00502811	4.37512	7.08415	-1.61589	-1.61919
27242	TNFRSF21	0.0038838	0.00502907	4.48836	7.92161	-1.61554	-1.76492
55016	MARCH1	5.32018e-05	0.000164715	3.20621	5.57226	-1.61414	-1.73796
7412	VCAM1	0.0001274	0.000334649	4.48423	9.54045	-1.61291	-2.12756
241	ALOX5AP	0.00110569	0.00184036	3.50858	7.1925	-1.61238	-2.04998
1890	TYMP	0.00585389	0.00711136	2.98364	4.53276	-1.61148	-1.5192
100507319	LOC100507319	0.00412251	0.00527413	2.48565	5.75949	-1.60968	-2.31709
3693	ITGB5	2.63979e-09	7.12906e-08	5.78849	10.2202	-1.60856	-1.7656
56121	PCDHB15	0.0046833	0.00588071	2.84201	3.90388	-1.60614	-1.37363
5265	SERPINA1	0.0161766	0.0173753	2.76691	3.73342	-1.604	-1.34931
100130100	LOC100130100	0.0101802	0.0115758	2.21891	2.69066	-1.6038	-1.21261
962	CD48	0.00180366	0.00271731	4.32578	6.86786	-1.60374	-1.58766
84333	PCGF5	1.41093e-06	9.2798e-06	4.06801	6.91261	-1.60358	-1.69926
54996	MARC2	3.7476e-06	2.01992e-05	3.05069	5.45401	-1.60176	-1.7878
7128	TNFAIP3	4.07875e-07	3.64645e-06	5.41709	9.00313	-1.60104	-1.66199
51703	ACSL5	0.00425429	0.0054195	2.61542	3.59849	-1.60086	-1.37587
2634	GBP2	5.55169e-06	2.86805e-05	5.22319	8.59682	-1.59959	-1.64589
340152	ZC3H12D	0.000641508	0.00117807	3.03034	4.8613	-1.59825	-1.60421
58472	SQRDL	1.85003e-07	2.03095e-06	6.68738	10.3739	-1.59737	-1.55126
3775	KCNK1	0.0130448	0.014331	2.62113	3.55281	-1.59704	-1.35545
9	NAT1	2.17485e-05	8.28331e-05	2.87203	5.1549	-1.59476	-1.79486
29760	BLNK	0.00143973	0.00225553	2.52599	4.53405	-1.59443	-1.79496
23150	FRMD4B	4.55316e-05	0.00014714	4.92677	7.93144	-1.59421	-1.60987
64787	EPS8L2	0.00120386	0.00197295	2.25881	3.33323	-1.59234	-1.47566
8840	WISP1	0.00453767	0.00573644	2.25544	3.1738	-1.59109	-1.40717
401097	C3orf80	0.000954118	0.00163419	2.72615	3.8547	-1.59048	-1.41397
4688	NCF2	0.00134894	0.00214709	2.47625	5.53897	-1.59031	-2.23684
6322	SCML1	0.00757237	0.008895	2.3907	4.58738	-1.58994	-1.91885
8639	AOC3	0.000563357	0.00106737	3.73528	5.86816	-1.58925	-1.57101
165	AEBP1	5.94518e-07	4.67582e-06	5.87567	10.2044	-1.58867	-1.73673
1960	EGR3	0.00044493	0.000886891	3.74148	6.64834	-1.58827	-1.77693
80131	LRRC8E	0.00428955	0.00545046	2.35932	3.07405	-1.58642	-1.30294
58191	CXCL16	0.00387092	0.00502811	3.00179	6.70733	-1.58566	-2.23444
374403	TBC1D10C	0.00762504	0.00892878	2.23804	2.76589	-1.58399	-1.23585
3932	LCK	0.00696695	0.00826841	2.39798	3.59228	-1.58236	-1.49805
7424	VEGFC	0.00478259	0.00598525	3.50531	6.96337	-1.58222	-1.98652
93010	B3GNT7	0.0041125	0.00527035	2.57411	3.1068	-1.58148	-1.20694
55075	UACA	0.000795803	0.00141276	3.58718	6.22692	-1.57911	-1.73588
51226	COPZ2	0.00273014	0.00379879	4.16586	8.1093	-1.57855	-1.94661
151176	FAM132B	0.0152722	0.0165352	2.61202	3.18579	-1.57838	-1.21966
56833	SLAMF8	0.00042015	0.000840864	2.79662	5.34199	-1.57748	-1.91016
6310	ATXN1	7.23005e-05	0.000213593	3.85407	6.48852	-1.57728	-1.68355
55357	TBC1D2	0.0002437	0.000552973	3.05922	5.0061	-1.5763	-1.6364
10611	PDLIM5	2.05127e-05	7.89316e-05	3.24048	6.85351	-1.57531	-2.11497
4643	MYO1E	0.000123036	0.000327437	3.47685	5.55903	-1.57409	-1.59887
55970	GNG12	2.41434e-05	8.98906e-05	3.47472	7.24089	-1.57392	-2.08388
1522	CTSZ	0.000346707	0.000722952	4.40519	8.27924	-1.57211	-1.87943
26157	GIMAP2	0.000585742	0.00110002	3.55285	5.57149	-1.57194	-1.56817
29931	LINC00312	0.0288387	0.0292899	2.08197	2.94557	-1.57123	-1.4148
3624	INHBA	0.00306866	0.00420708	3.92359	7.55989	-1.57011	-1.92678
8382	NME5	0.0146253	0.015892	2.14881	2.7565	-1.56913	-1.2828
51129	ANGPTL4	3.08745e-05	0.000109914	4.24129	7.44676	-1.56813	-1.75578
51196	PLCE1	0.00604102	0.00731488	3.3499	5.58905	-1.56774	-1.66843
54103	PION	0.000377582	0.000772232	4.18267	7.96026	-1.56715	-1.90315
2643	GCH1	7.92946e-05	0.000230101	4.71117	7.85669	-1.56693	-1.66767
4055	LTBR	1.62796e-08	2.55846e-07	4.21615	6.52707	-1.56573	-1.54811
9934	P2RY14	0.00830757	0.00965229	2.72283	3.33539	-1.56436	-1.22497
9241	NOG	0.0132673	0.014554	3.29113	8.31063	-1.56336	-2.52516
10234	LRRC17	0.00517777	0.0064313	3.32391	7.10926	-1.56262	-2.13883
27295	PDLIM3	0.000267223	0.000589311	2.61941	4.18406	-1.56219	-1.59733
2213	FCGR2B	0.00533575	0.0065946	2.84724	6.10353	-1.56209	-2.14367
3491	CYR61	8.55779e-07	6.26313e-06	6.93788	11.0899	-1.56189	-1.59846
79792	GSDMD	6.21528e-06	3.11124e-05	3.44254	6.14072	-1.56182	-1.78378
5420	PODXL	1.80988e-06	1.14985e-05	6.80289	10.6516	-1.56178	-1.56575
54739	XAF1	6.7798e-06	3.31525e-05	6.12114	9.89309	-1.56135	-1.61622
84166	NLRC5	0.000451628	0.000894271	4.24489	7.63286	-1.56031	-1.79813
100505746	ITGB2-AS1	7.93716e-05	0.000230101	3.02902	4.56467	-1.5601	-1.50698
81606	LBH	1.7477e-05	6.95816e-05	4.93831	8.95858	-1.56002	-1.8141
55107	ANO1	0.000251881	0.000565501	2.61258	4.44296	-1.55879	-1.7006
5774	PTPN3	0.000792381	0.00140836	2.89356	4.9556	-1.5579	-1.71263
2274	FHL2	6.50556e-05	0.00019587	5.78456	9.73006	-1.55776	-1.68208
3371	TNC	0.00331636	0.0044849	5.44644	9.84517	-1.5577	-1.80763
55619	DOCK10	8.56935e-05	0.000244161	3.78244	6.6784	-1.55721	-1.76563
925	CD8A	0.0126699	0.0139809	2.65459	4.76699	-1.55697	-1.79575
10602	CDC42EP3	0.000751636	0.00134556	4.11989	6.56331	-1.55679	-1.59308
340061	TMEM173	0.00583018	0.00710407	3.50768	7.00885	-1.55585	-1.99814
4837	NNMT	5.9693e-05	0.000183756	7.60089	12.0605	-1.55555	-1.58673
5074	PAWR	6.00088e-05	0.000183969	4.61974	7.28029	-1.5545	-1.57591
8853	ASAP2	4.27503e-07	3.73252e-06	7.49665	10.4538	-1.55308	-1.39447
9124	PDLIM1	8.1622e-07	6.09308e-06	6.77206	12.1094	-1.5525	-1.78815
1962	EHHADH	0.000120877	0.00032341	3.05909	5.04295	-1.55248	-1.64851
84251	SGIP1	0.00313761	0.0042677	2.64152	3.85503	-1.55179	-1.4594
3778	KCNMA1	0.00272562	0.00379785	2.53912	3.7185	-1.54834	-1.46448
4501	MT1X	7.74761e-06	3.64895e-05	6.26959	9.71925	-1.54823	-1.55022
26996	GPR160	0.000192168	0.000464251	4.236	6.51099	-1.54714	-1.53706
56938	ARNTL2	0.0346709	0.034719	2.33586	4.25735	-1.54703	-1.82261
79651	RHBDF2	8.30951e-07	6.15065e-06	3.42758	6.07907	-1.54652	-1.77357
63898	SH2D4A	0.00143421	0.00224924	2.67385	4.93123	-1.54613	-1.84425
8495	PPFIBP2	0.0035504	0.00472017	2.86995	5.51781	-1.54602	-1.92262
6038	RNASE4	0.00187834	0.0027976	4.09876	8.14369	-1.54536	-1.98687
9473	THEMIS2	0.00133187	0.00213357	2.67082	4.95263	-1.54474	-1.85435
23189	KANK1	0.00753387	0.00886373	4.06787	8.2754	-1.54452	-2.03433
3676	ITGA4	0.00535188	0.00660906	2.78181	3.63624	-1.54429	-1.30715
9263	STK17A	0.00341547	0.00457861	2.71727	3.93801	-1.54382	-1.44925
25849	PARM1	0.00173074	0.00262984	2.40751	3.38079	-1.54302	-1.40427
27122	DKK3	8.0462e-07	6.03667e-06	5.31799	8.0692	-1.54292	-1.51734
5054	SERPINE1	0.00103601	0.00175172	5.34421	8.34418	-1.54206	-1.56135
5730	PTGDS	0.00276198	0.00383594	4.47236	7.49533	-1.54196	-1.67592
8996	NOL3	0.000184912	0.000450858	4.072	6.60576	-1.54183	-1.62224
4199	ME1	0.00363493	0.00480261	2.69	5.90332	-1.53796	-2.19454
57559	STAMBPL1	0.000807981	0.00142759	3.66406	5.93156	-1.53485	-1.61885
3659	IRF1	7.3975e-06	3.52859e-05	4.50925	7.80323	-1.53477	-1.73049
27071	DAPP1	0.00161613	0.00248238	2.35127	3.00515	-1.53458	-1.2781
5698	PSMB9	0.00019606	0.000471365	4.78277	8.53291	-1.53416	-1.78409
969	CD69	0.0060491	0.00731872	2.70559	4.83535	-1.53366	-1.78717
55824	PAG1	0.000609854	0.00113814	3.06988	5.29325	-1.53363	-1.72425
9595	CYTIP	0.000341229	0.000715526	4.12192	6.69009	-1.53086	-1.62305
114990	VASN	0.000455975	0.00090049	2.77277	4.64119	-1.53044	-1.67385
10873	ME3	0.00010519	0.000289223	3.89895	5.99647	-1.53033	-1.53797
1893	ECM1	0.00304879	0.00418752	3.57944	5.31521	-1.52995	-1.48493
2114	ETS2	0.000947191	0.00162908	4.6149	7.43468	-1.5262	-1.61102
3003	GZMK	0.0307773	0.0310896	2.47471	5.82265	-1.52597	-2.35286
55034	MOCOS	0.00249911	0.0035333	2.29381	3.21697	-1.52373	-1.40245
4208	MEF2C	4.05984e-05	0.000134996	5.09677	8.51978	-1.52339	-1.6716
760	CA2	0.00898054	0.0103377	4.63723	7.30461	-1.52329	-1.57521
23612	PHLDA3	2.00616e-07	2.18627e-06	4.01319	6.00094	-1.52319	-1.49531
2690	GHR	0.00667649	0.00798718	2.39182	3.3851	-1.52287	-1.41528
4053	LTBP2	0.00110341	0.00183861	6.28231	9.36201	-1.52125	-1.49022
3655	ITGA6	2.36628e-05	8.84327e-05	4.85897	8.41125	-1.52076	-1.73108
3560	IL2RB	0.0105711	0.0119114	2.49714	3.56472	-1.52032	-1.42752
57480	PLEKHG1	0.0271659	0.02778	1.99193	5.26416	-1.51982	-2.64274
4638	MYLK	1.84306e-05	7.26039e-05	5.69567	8.79094	-1.51921	-1.54344
146722	CD300LF	0.0203459	0.0213617	2.38988	2.94247	-1.51871	-1.23122
11182	SLC2A6	0.000532829	0.00101858	3.32578	5.09873	-1.51852	-1.53309
22861	NLRP1	0.000582134	0.00109479	2.13561	3.49482	-1.51824	-1.63645
5919	RARRES2	0.000644092	0.00117991	4.27606	8.63927	-1.51728	-2.02038
84230	LRRC8C	0.000233111	0.000534674	4.2551	6.08835	-1.517	-1.43084
81844	TRIM56	8.47437e-07	6.23263e-06	4.78776	7.32545	-1.51628	-1.53004
3507	IGHM	0.0101898	0.011578	4.04779	7.39949	-1.51583	-1.82803
100505634	LOC100505634	1.99266e-05	7.70735e-05	3.21017	5.67521	-1.513	-1.76788
2706	GJB2	0.0197307	0.0207743	3.24781	7.94029	-1.51285	-2.44481
9037	SEMA5A	0.00341633	0.00457861	3.21395	5.381	-1.51267	-1.67426
51809	GALNT7	0.000453292	0.000896377	6.95422	9.84645	-1.51178	-1.4159
115908	CTHRC1	7.36351e-05	0.000216188	7.78446	11.8615	-1.51105	-1.52374
51422	PRKAG2	6.71425e-05	0.000200889	3.79725	5.87085	-1.51098	-1.54608
5352	PLOD2	0.00271303	0.00378911	5.17126	9.37511	-1.51026	-1.81293
10964	IFI44L	0.00623648	0.00752713	5.49706	8.52379	-1.51001	-1.55061
169611	OLFML2A	0.0039586	0.00511705	4.28746	7.98914	-1.50963	-1.86337
1827	RCAN1	1.18362e-06	8.1812e-06	3.68992	6.13528	-1.50843	-1.66272
1675	CFD	3.19725e-05	0.000111791	5.46852	8.1541	-1.50832	-1.4911
221294	NT5DC1	5.77697e-06	2.96392e-05	5.26029	7.97097	-1.50795	-1.51531
474344	GIMAP6	0.00398175	0.00514252	3.14897	4.80257	-1.50781	-1.52512
7739	ZNF185	0.00312871	0.0042659	4.47628	6.49764	-1.50746	-1.45157
54587	MXRA8	0.000182332	0.000446998	4.09833	6.78944	-1.5072	-1.65664
26011	ODZ4	0.0210682	0.0220581	2.58657	3.86771	-1.50682	-1.49531
147040	KCTD11	6.41378e-05	0.000194235	4.11747	6.25134	-1.50474	-1.51825
57125	PLXDC1	0.001786	0.00269343	4.45295	7.74908	-1.50409	-1.74021
283897	C16orf54	0.00743801	0.00875784	2.79203	3.9126	-1.50404	-1.40135
22795	NID2	0.000748925	0.00134231	6.23054	8.50422	-1.50368	-1.36492
1545	CYP1B1	0.00585107	0.00711136	4.50147	9.14733	-1.50328	-2.03208
26010	SPATS2L	1.31158e-08	2.25079e-07	4.06168	5.83566	-1.50233	-1.43676
10791	VAMP5	0.000136043	0.00034899	4.20679	7.12672	-1.50205	-1.6941
9411	ARHGAP29	1.82188e-05	7.23347e-05	6.59726	10.5114	-1.50155	-1.59329
9770	RASSF2	0.00224999	0.00324564	4.17742	7.10669	-1.50087	-1.70121
11040	PIM2	0.0101012	0.0114948	2.9538	3.86392	-1.50064	-1.30812
1490	CTGF	7.30553e-05	0.000215131	8.06236	11.8964	-1.50022	-1.47554
25903	OLFML2B	9.42631e-05	0.000264043	5.43757	7.77841	-1.49949	-1.43049
57577	KIAA1407	4.44687e-06	2.32954e-05	3.25601	4.85992	-1.4987	-1.4926
5168	ENPP2	9.12514e-05	0.000257054	5.24365	8.22388	-1.49755	-1.56835
7020	TFAP2A	0.0164151	0.0175935	2.74937	4.36418	-1.49567	-1.58734
23345	SYNE1	5.00848e-05	0.000157424	3.75517	5.85505	-1.49563	-1.5592
5696	PSMB8	0.000403337	0.000814861	5.99923	8.62261	-1.49557	-1.43728
6277	S100A6	8.05733e-06	3.74754e-05	8.06459	12.8277	-1.49476	-1.59062
9891	NUAK1	0.000289846	0.000630817	5.4972	8.61874	-1.49465	-1.56784
10397	NDRG1	2.97157e-07	2.89971e-06	6.42938	9.22097	-1.49403	-1.43419
83641	FAM107B	0.00108425	0.00181478	4.85752	8.61321	-1.49319	-1.77317
4602	MYB	0.0284419	0.0289461	2.93283	4.00439	-1.49307	-1.36536
127262	TPRG1L	2.67399e-09	7.12906e-08	4.69463	7.04844	-1.49279	-1.50138
54453	RIN2	2.28993e-06	1.3621e-05	6.83488	10.8026	-1.49132	-1.58051
187	APLNR	0.023373	0.0243177	2.53282	3.44539	-1.49115	-1.3603
10560	SLC19A2	0.00186341	0.00278485	3.39875	6.32483	-1.49106	-1.86093
79683	ZDHHC14	0.000125801	0.000333015	2.83229	4.27374	-1.48911	-1.50893
7291	TWIST1	0.00067312	0.00122502	5.30616	8.95863	-1.48781	-1.68835
10561	IFI44	0.00131575	0.00212139	5.87146	9.02294	-1.48717	-1.53675
10186	LHFP	0.000616038	0.00114539	5.30894	8.96655	-1.48455	-1.68895
2810	SFN	3.06015e-05	0.00010955	8.20942	11.964	-1.48175	-1.45735
9262	STK17B	0.00181842	0.00273129	2.53641	4.34652	-1.48152	-1.71365
122786	FRMD6	0.000798422	0.00141573	6.71347	10.3976	-1.48055	-1.54877
633	BGN	2.03245e-07	2.19887e-06	5.17059	7.8943	-1.47895	-1.52677
22898	DENND3	0.00558657	0.00685917	2.20153	2.79883	-1.47853	-1.27131
1513	CTSK	0.00197497	0.00291944	5.17203	8.88087	-1.47808	-1.7171
118429	ANTXR2	0.00022782	0.000527342	2.64579	4.38171	-1.47765	-1.65611
55080	TAPBPL	7.17697e-05	0.000213026	2.91384	4.7632	-1.47708	-1.63468
285440	CYP4V2	3.35177e-06	1.8603e-05	3.9495	5.5735	-1.47613	-1.41119
92714	ARRDC1	2.60237e-05	9.59343e-05	3.97826	5.59018	-1.47589	-1.40518
2921	CXCL3	0.00719827	0.00850238	2.56355	4.47852	-1.47547	-1.747
928	CD9	8.92283e-08	1.07792e-06	8.63844	13.1331	-1.47517	-1.5203
2157	F8	0.00465119	0.00585517	2.76719	3.77547	-1.47467	-1.36437
3937	LCP2	0.000251635	0.000565501	4.05166	6.51757	-1.47422	-1.60862
6672	SP100	2.90519e-09	7.59011e-08	3.65105	6.05023	-1.47377	-1.65712
3290	HSD11B1	0.00133543	0.00213698	2.33252	3.53369	-1.47324	-1.51497
2770	GNAI1	0.00650223	0.00781	3.07138	6.45653	-1.47323	-2.10216
80342	TRAF3IP3	0.00101558	0.00171912	3.00035	3.92615	-1.4725	-1.30856
56935	C11orf75	3.79643e-05	0.000127659	5.05966	7.54017	-1.47249	-1.49025
822	CAPG	0.00067364	0.00122502	4.5658	7.19055	-1.47175	-1.57487
151963	MB21D2	0.000599201	0.00112106	2.80036	4.82405	-1.47171	-1.72265
2028	ENPEP	0.00517302	0.00643074	2.89128	4.75227	-1.47162	-1.64366
94240	EPSTI1	0.000664	0.00121192	4.5018	7.51612	-1.47138	-1.66958
129607	CMPK2	6.13194e-05	0.000187205	5.60142	8.02381	-1.47119	-1.43246
9674	KIAA0040	0.00277837	0.00385512	2.38433	3.29226	-1.47021	-1.38079
147138	TMC8	0.00239501	0.00340873	2.64656	3.72964	-1.46972	-1.40924
51232	CRIM1	9.48586e-05	0.000265213	5.20948	8.74736	-1.46944	-1.67912
81544	GDPD5	0.0030439	0.00418466	2.40628	3.22541	-1.46736	-1.34041
51375	SNX7	0.00143172	0.0022477	7.63214	9.59016	-1.46711	-1.25655
89796	NAV1	0.000144778	0.000367607	3.47912	5.70294	-1.46702	-1.63919
953	ENTPD1	0.00906015	0.0104213	2.33372	3.48143	-1.46681	-1.49179
3437	IFIT3	0.000233669	0.000534674	6.22575	8.86507	-1.46588	-1.42394
7057	THBS1	0.000847671	0.00148716	5.15708	8.2795	-1.46448	-1.60546
915	CD3D	0.011712	0.013059	3.48222	5.54206	-1.46298	-1.59153
3669	ISG20	0.000573171	0.00108459	5.09287	7.40027	-1.46282	-1.45306
730102	LOC730102	0.00146557	0.00228641	2.72986	3.61187	-1.46217	-1.3231
10656	KHDRBS3	0.000582226	0.00109479	3.60713	5.40673	-1.46092	-1.4989
9732	DOCK4	3.22145e-05	0.000112374	5.29776	7.83556	-1.45996	-1.47903
23586	DDX58	3.73222e-06	2.01892e-05	4.5482	7.10116	-1.45975	-1.56131
3587	IL10RA	0.00153376	0.00237789	4.67114	7.97883	-1.45886	-1.70811
5583	PRKCH	0.000857465	0.00149658	3.74436	5.91876	-1.45876	-1.58072
29952	DPP7	4.17038e-05	0.000137145	4.7047	7.49858	-1.45871	-1.59385
7097	TLR2	8.42594e-05	0.000241457	4.60743	7.18949	-1.45828	-1.56041
10673	TNFSF13B	0.000125096	0.000331738	5.01863	8.12515	-1.45799	-1.619
222161	DKFZP586I1420	0.000213526	0.000503624	5.21761	7.83073	-1.45789	-1.50083
2123	EVI2A	0.000324584	0.000686408	4.50038	7.16092	-1.45784	-1.59118
51363	CHST15	1.92978e-06	1.21057e-05	2.97426	4.35103	-1.45781	-1.46289
60489	APOBEC3G	0.000501184	0.000969258	5.6659	8.24705	-1.45681	-1.45556
283209	PGM2L1	0.00108703	0.00181682	3.30086	6.04459	-1.4565	-1.83122
221002	RASGEF1A	0.00583153	0.00710407	3.11174	5.79271	-1.45645	-1.86157
4860	PNP	2.83209e-05	0.000102629	5.79961	7.97506	-1.45586	-1.3751
11259	FILIP1L	0.000562269	0.00106667	2.97841	5.70103	-1.45462	-1.91412
23108	RAP1GAP2	0.000346681	0.000722952	3.5777	4.96621	-1.45398	-1.3881
199800	C19orf76	0.00986475	0.01126	2.42811	3.3957	-1.45377	-1.39849
604	BCL6	4.70959e-05	0.000151145	4.60725	6.77466	-1.45331	-1.47044
834	CASP1	0.000560535	0.00106523	4.41285	6.24479	-1.45286	-1.41514
3908	LAMA2	0.00164853	0.00252179	3.08844	5.59014	-1.45269	-1.81002
2124	EVI2B	0.00100396	0.0017033	4.18565	7.14782	-1.45254	-1.7077
4599	MX1	0.00187943	0.0027976	5.78358	8.58259	-1.45245	-1.48396
26031	OSBPL3	6.15658e-05	0.000187205	4.1467	6.03757	-1.4523	-1.45599
5029	P2RY2	0.0102859	0.0116693	2.2592	2.76192	-1.45154	-1.22252
3685	ITGAV	3.60442e-09	8.46802e-08	9.64946	13.4556	-1.4511	-1.39444
8797	TNFRSF10A	1.8712e-05	7.31336e-05	3.1015	4.53918	-1.45026	-1.46355
5742	PTGS1	0.00288895	0.00399672	2.21525	3.57721	-1.45014	-1.61481
91107	TRIM47	0.00144975	0.00226646	3.6744	6.21068	-1.44927	-1.69026
22797	TFEC	0.00523973	0.00649744	2.79863	3.99176	-1.44902	-1.42633
7421	VDR	0.00285011	0.00394733	3.09801	4.25543	-1.44851	-1.3736
27086	FOXP1	0.000270359	0.000595334	4.04016	6.91903	-1.44848	-1.71256
23303	KIF13B	0.010448	0.0117905	3.07182	4.55726	-1.44676	-1.48357
25825	BACE2	0.00190027	0.00282299	3.71428	6.49688	-1.44419	-1.74916
54503	ZDHHC13	0.000233853	0.000534674	3.57467	6.20752	-1.44395	-1.73653
64167	ERAP2	0.0120076	0.0133587	2.66706	3.86648	-1.44282	-1.44972
26353	HSPB8	0.0151034	0.0163758	2.49004	3.24907	-1.44236	-1.30483
114769	CARD16	0.000776854	0.00138737	4.95518	7.77306	-1.44211	-1.56867
55332	DRAM1	4.71893e-07	3.91409e-06	5.84232	8.49249	-1.44199	-1.45362
116496	FAM129A	0.00359958	0.00476857	4.23415	7.6286	-1.44105	-1.80168
51162	EGFL7	0.000248226	0.000561518	3.0544	4.25557	-1.43978	-1.39326
81786	TRIM7	0.000280965	0.00061238	2.49014	3.72237	-1.43964	-1.49484
6196	RPS6KA2	0.0125346	0.013852	2.3311	2.94672	-1.4396	-1.26409
56911	C21orf7	0.000514777	0.000990415	2.8918	4.32987	-1.43952	-1.49729
85455	DISP2	0.02278	0.023767	2.45359	4.75092	-1.4395	-1.93631
3707	ITPKB	0.00087383	0.00151701	3.4521	5.51283	-1.43929	-1.59695
1193	CLIC2	0.00361792	0.00478437	2.67604	3.85218	-1.43711	-1.43951
23529	CLCF1	0.00155176	0.00240081	2.64064	4.58444	-1.43591	-1.73611
3001	GZMA	0.0186355	0.0198027	3.58275	5.87793	-1.43581	-1.64062
120425	AMICA1	0.00174554	0.00264332	3.06249	4.45127	-1.43449	-1.45348
1909	EDNRA	0.00964443	0.0110169	3.92235	6.42506	-1.4327	-1.63807
1475	CSTA	0.009621	0.0109986	4.39655	6.57396	-1.43141	-1.49526
3433	IFIT2	0.0107527	0.0120706	3.25533	5.48646	-1.42974	-1.68538
10544	PROCR	0.00128954	0.00209043	5.75603	9.85121	-1.4295	-1.71146
9144	SYNGR2	6.40993e-06	3.1861e-05	6.55494	8.56357	-1.42915	-1.30643
83666	PARP9	1.64251e-06	1.06159e-05	5.65991	7.85432	-1.4289	-1.38771
29015	SLC43A3	0.000227435	0.000527269	3.20078	5.09396	-1.42772	-1.59147
6195	RPS6KA1	0.0063981	0.00770973	3.02607	4.04825	-1.42733	-1.33779
81788	NUAK2	0.0239441	0.024812	2.5609	3.34757	-1.427	-1.30719
4320	MMP11	0.0010879	0.00181682	4.03338	5.3512	-1.42583	-1.32673
1234	CCR5	0.00407437	0.00523046	3.51625	5.53483	-1.42502	-1.57407
9079	LDB2	0.0106251	0.0119543	3.92842	6.49711	-1.42493	-1.65387
7096	TLR1	0.0101	0.0114948	2.86163	6.26391	-1.42482	-2.18893
4783	NFIL3	0.000974015	0.00166231	4.18273	7.44582	-1.42465	-1.78013
80216	ALPK1	0.00298434	0.00411414	2.73472	5.23271	-1.42457	-1.91344
2313	FLI1	0.00768415	0.00899093	2.72602	3.74986	-1.42442	-1.37558
3976	LIF	0.0243812	0.0251911	2.0607	4.99411	-1.42433	-2.4235
6041	RNASEL	1.04637e-05	4.56791e-05	2.76643	3.90584	-1.42387	-1.41187
55313	CPPED1	0.00301887	0.0041579	4.39273	5.63703	-1.42384	-1.28327
55568	GALNT10	3.1462e-05	0.000111047	4.77124	6.94564	-1.42365	-1.45573
127544	RNF19B	9.35701e-06	4.2271e-05	4.76689	7.06017	-1.42194	-1.48109
360	AQP3	0.0191571	0.0202561	3.00121	3.65444	-1.42175	-1.21766
3108	HLA-DMA	0.000476577	0.000933503	5.60221	7.84535	-1.42174	-1.4004
3790	KCNS3	0.00372956	0.00488442	2.60916	3.66684	-1.42164	-1.40537
54704	PDP1	0.000160325	0.000398453	4.52766	6.57801	-1.42144	-1.45285
11098	PRSS23	0.000102885	0.000284986	6.27984	10.1526	-1.42089	-1.6167
25780	RASGRP3	0.00365286	0.00481777	3.03225	4.39452	-1.42042	-1.44926
5794	PTPRH	0.00991892	0.0113132	3.22526	5.79046	-1.41924	-1.79535
2034	EPAS1	3.67332e-07	3.3238e-06	5.07421	7.37591	-1.4185	-1.45361
3119	HLA-DQB1	0.00048427	0.000943883	6.41381	8.88825	-1.41805	-1.3858
1647	GADD45A	4.1025e-05	0.00013551	6.30361	9.32943	-1.41684	-1.48001
275	AMT	7.91992e-06	3.70995e-05	2.59645	4.04349	-1.41666	-1.55732
54625	PARP14	7.6219e-06	3.60999e-05	5.83463	8.35743	-1.41625	-1.43238
344558	SH3RF3	0.00306361	0.00420401	4.32815	6.50738	-1.41602	-1.5035
10863	ADAM28	0.0102032	0.0115843	2.71446	3.71144	-1.41593	-1.36729
89932	PAPLN	0.00320126	0.00434103	3.35958	4.74374	-1.41476	-1.41201
4069	LYZ	1.011e-05	4.45258e-05	7.68082	10.2669	-1.41432	-1.33669
30844	EHD4	1.7264e-06	1.10623e-05	6.32495	9.24875	-1.41405	-1.46226
4277	MICB	0.00260276	0.00366251	4.48017	7.6603	-1.41392	-1.70982
196	AHR	1.22253e-05	5.19138e-05	6.95073	9.82217	-1.41327	-1.41311
3627	CXCL10	0.0196082	0.0206598	5.09653	6.87413	-1.41283	-1.34879
80833	APOL3	0.000121007	0.00032341	4.35858	6.06013	-1.41227	-1.39039
54504	CPVL	0.00640642	0.00771354	4.61345	6.1507	-1.41211	-1.33321
7058	THBS2	0.00418572	0.00534126	7.18196	11.3739	-1.4116	-1.58367
7318	UBA7	1.63565e-05	6.61796e-05	4.1275	6.11543	-1.41035	-1.48163
1318	SLC31A2	0.000233347	0.000534674	4.53449	6.92218	-1.41032	-1.52656
10516	FBLN5	0.0202806	0.0213082	2.42908	3.18314	-1.40999	-1.31043
23492	CBX7	6.42342e-06	3.1861e-05	4.6943	6.8655	-1.40988	-1.46252
4163	MCC	0.00614105	0.00742396	3.16321	4.84724	-1.40976	-1.53238
1306	COL15A1	3.69251e-05	0.000125009	7.25693	10.2095	-1.40797	-1.40686
7903	ST8SIA4	0.00044129	0.000880811	3.3613	4.71325	-1.40777	-1.40221
3383	ICAM1	0.000248953	0.0005618	4.6339	6.64552	-1.40768	-1.43411
64761	PARP12	0.000325325	0.000686748	5.34028	7.40929	-1.40748	-1.38743
168537	GIMAP7	0.00153561	0.00237829	5.02846	6.96325	-1.40739	-1.38477
7409	VAV1	0.00261928	0.00368229	2.49598	3.11557	-1.40618	-1.24824
56479	KCNQ5	0.00235733	0.00336472	2.36669	2.99759	-1.40442	-1.26657
3385	ICAM3	1.16392e-05	5.00786e-05	5.19918	8.22747	-1.4039	-1.58246
50486	G0S2	0.00582725	0.00710407	4.39411	7.28341	-1.4035	-1.65754
1396	CRIP1	0.000856639	0.00149658	6.65673	10.7754	-1.4035	-1.61872
6614	SIGLEC1	0.032191	0.0324299	2.68666	4.52944	-1.40347	-1.6859
55971	BAIAP2L1	0.00340906	0.00457861	3.50415	6.41404	-1.40273	-1.83042
10659	CELF2	0.000725016	0.00130573	3.73005	4.91025	-1.40257	-1.3164
126917	IFFO2	0.000633287	0.00116728	2.85252	3.90112	-1.40232	-1.3676
64092	SAMSN1	0.000477209	0.000933503	5.35845	7.93184	-1.40082	-1.48025
3696	ITGB8	0.028442	0.0289461	2.55049	3.54291	-1.40052	-1.38911
81553	FAM49A	0.00957703	0.0109567	2.53807	3.05826	-1.3986	-1.20496
5159	PDGFRB	8.90701e-06	4.08661e-05	5.83139	8.53166	-1.3979	-1.46306
5336	PLCG2	0.00483193	0.00604193	3.52085	5.30076	-1.3977	-1.50553
2817	GPC1	0.00140404	0.00221588	3.76273	5.09814	-1.39664	-1.35491
3059	HCLS1	0.00031992	0.000679654	4.68736	7.05393	-1.39643	-1.50488
1687	DFNA5	0.000227089	0.000527269	4.7294	6.90504	-1.39616	-1.46002
1305	COL13A1	0.00170642	0.00259968	2.81201	3.40204	-1.3959	-1.20983
440498	HSBP1L1	8.08441e-06	3.74845e-05	6.40872	8.41104	-1.39503	-1.31244
7402	UTRN	0.00836939	0.0097112	2.9241	4.87585	-1.39423	-1.66747
258010	SVIP	0.0160154	0.0172393	3.92818	7.30652	-1.39393	-1.86003
26578	OSTF1	5.36061e-07	4.30959e-06	5.98908	8.74082	-1.39331	-1.45946
23446	SLC44A1	3.8504e-06	2.06044e-05	6.22603	9.46952	-1.39169	-1.52096
9122	SLC16A4	0.0111722	0.0124851	3.68925	6.49788	-1.39143	-1.7613
60370	AVPI1	0.00215007	0.00314095	3.79103	5.7771	-1.39128	-1.52389
51296	SLC15A3	0.000604528	0.00112961	4.26548	5.75947	-1.39021	-1.35025
25907	TMEM158	0.0153411	0.0165973	5.32853	7.55723	-1.38988	-1.41826
79703	C11orf80	0.00018868	0.000457305	3.78196	5.40605	-1.38957	-1.42943
3566	IL4R	0.000169203	0.000418245	4.22944	6.25372	-1.38853	-1.47862
3764	KCNJ8	0.0270255	0.0276553	3.03978	3.7147	-1.38755	-1.22203
9235	IL32	0.00180793	0.00271955	3.50202	4.85737	-1.38683	-1.38702
4603	MYBL1	0.000292543	0.00063576	6.05379	8.4638	-1.38677	-1.3981
64859	NABP1	6.15425e-05	0.000187205	5.01651	6.83789	-1.3856	-1.36308
11145	PLA2G16	0.00354609	0.00471864	5.91655	8.40153	-1.38555	-1.42
23576	DDAH1	9.88318e-06	4.36556e-05	5.11356	7.15265	-1.38352	-1.39876
5797	PTPRM	0.000266681	0.000589263	5.15338	8.00283	-1.38327	-1.55293
58527	ABRACL	0.000152542	0.000382124	6.33422	8.91392	-1.38249	-1.40726
2621	GAS6	1.01739e-05	4.46756e-05	6.29155	8.69216	-1.38245	-1.38156
84561	SLC12A8	0.00526279	0.00651772	2.56518	3.09644	-1.3823	-1.20711
23452	ANGPTL2	0.00579359	0.00708421	2.67338	3.225	-1.38205	-1.20634
146540	ZNF785	0.00581398	0.00710334	3.18784	6.23087	-1.38119	-1.95458
4332	MNDA	0.00218955	0.00317997	4.61714	7.06011	-1.38111	-1.52911
221395	GPR116	0.00694511	0.00825561	4.87289	7.3178	-1.37849	-1.50174
4815	NINJ2	0.0130022	0.0142948	2.96903	4.60777	-1.37768	-1.55194
3384	ICAM2	0.00490042	0.00611222	3.28802	4.27134	-1.3775	-1.29906
54947	LPCAT2	0.00675008	0.00804941	3.03754	3.68475	-1.37686	-1.21307
80709	AKNA	0.00132171	0.00212641	4.02894	5.84483	-1.37623	-1.45071
50848	F11R	2.90525e-05	0.000104772	4.34177	5.86119	-1.37618	-1.34995
3430	IFI35	0.00805551	0.00941071	4.38797	7.11959	-1.37583	-1.62252
83937	RASSF4	8.72517e-05	0.000247185	3.39342	5.05142	-1.37477	-1.48859
8204	NRIP1	0.00173898	0.00263851	4.44992	7.08752	-1.37448	-1.59273
10261	IGSF6	0.00309455	0.00422319	4.28043	6.75298	-1.37436	-1.57764
221	ALDH3B1	0.000335762	0.000705053	3.5909	4.86621	-1.37271	-1.35515
124739	USP43	0.000306539	0.000659457	4.56511	7.44172	-1.37253	-1.63013
56925	LXN	0.00265639	0.00373094	6.28465	9.23606	-1.36996	-1.46962
100506815	FOXP1-IT1	0.00759135	0.00891029	3.31895	6.06831	-1.3684	-1.82838
5788	PTPRC	8.89136e-05	0.000251417	5.71923	7.99096	-1.3682	-1.39721
6304	SATB1	0.0231547	0.024141	4.05116	8.22008	-1.36809	-2.02907
1948	EFNB2	0.0125077	0.0138326	4.61516	7.93864	-1.36784	-1.72012
51167	CYB5R4	1.27409e-06	8.6073e-06	4.86735	6.88403	-1.36727	-1.41433
3665	IRF7	0.0024804	0.00351351	3.32599	5.61514	-1.36685	-1.68826
2983	GUCY1B3	0.013782	0.0150633	2.61778	4.69254	-1.36544	-1.79256
57493	HEG1	9.23871e-05	0.000259763	5.46378	8.36171	-1.3645	-1.53039
92241	RCSD1	0.00665201	0.00796428	3.49602	5.24833	-1.36399	-1.50123
8530	CST7	0.0058773	0.00713399	3.62406	4.74324	-1.3639	-1.30882
4013	VWA5A	0.0234568	0.0243879	3.18288	5.29535	-1.36363	-1.6637
29775	CARD10	0.00162802	0.00249552	3.72405	5.40988	-1.36223	-1.45269
55365	TMEM176A	0.00217664	0.00317327	3.71624	5.58984	-1.3622	-1.50416
54829	ASPN	0.021461	0.0224221	5.78834	9.29772	-1.36208	-1.60629
113277	TMEM106A	0.000670779	0.0012228	3.31381	4.14185	-1.36141	-1.24987
7292	TNFSF4	0.00761009	0.00891826	3.0722	4.8676	-1.36129	-1.5844
1130	LYST	0.000147105	0.000372251	3.21586	4.18494	-1.36003	-1.30135
4067	LYN	0.000393621	0.000799559	5.27654	7.9908	-1.35943	-1.5144
7462	LAT2	0.0129702	0.0142701	3.23613	4.8229	-1.35847	-1.49033
5971	RELB	0.00027115	0.000595334	2.76869	3.44292	-1.35833	-1.24352
5066	PAM	0.00027731	0.000607074	6.58293	10.1031	-1.35828	-1.53475
54885	TBC1D8B	0.0117741	0.0131184	2.82193	5.44179	-1.35821	-1.92839
7325	UBE2E2	5.05915e-05	0.00015835	5.60341	7.64899	-1.35799	-1.36506
23643	LY96	0.00121108	0.00198262	5.82262	8.10639	-1.35724	-1.39223
196883	ADCY4	0.0313205	0.0315956	3.84321	6.18421	-1.35694	-1.60912
1842	ECM2	0.0243276	0.0251531	4.00857	6.8644	-1.35501	-1.71243
9536	PTGES	0.0046161	0.00582573	4.64571	6.48357	-1.35455	-1.3956
1880	GPR183	0.00354257	0.00471816	5.02454	7.62875	-1.35442	-1.5183
388403	YPEL2	7.41454e-05	0.000217057	6.00682	8.30642	-1.35324	-1.38283
80270	HSD3B7	0.0290366	0.0294708	3.14027	5.01806	-1.35183	-1.59797
6503	SLA	0.0014245	0.00224	5.03706	7.28108	-1.34967	-1.4455
113791	PIK3IP1	1.21323e-06	8.34723e-06	3.84843	5.36463	-1.3493	-1.39398
375449	MAST4	0.00220063	0.00318402	3.56527	6.02172	-1.34891	-1.689
825	CAPN3	0.000471734	0.000927929	2.40606	3.22234	-1.34891	-1.33926
7107	GPR137B	0.000228258	0.00052751	6.16737	8.11139	-1.34858	-1.31521
3097	HIVEP2	0.000626787	0.0011596	4.69453	6.4617	-1.34823	-1.37643
1263	PLK3	0.000134301	0.000345916	3.83499	5.41888	-1.34774	-1.41301
23180	RFTN1	6.89848e-05	0.000205989	6.08864	8.82194	-1.34766	-1.44892
144402	CPNE8	0.00238114	0.00339221	2.63879	4.24372	-1.34733	-1.60821
114793	FMNL2	0.000211422	0.000499452	6.22291	8.43533	-1.34688	-1.35553
145474	LOC145474	0.00318878	0.00433198	2.45003	3.85724	-1.34632	-1.57436
9404	LPXN	0.000924657	0.00159412	4.5313	6.30348	-1.34468	-1.3911
9771	RAPGEF5	0.000994558	0.00169313	3.64864	5.19405	-1.34461	-1.42356
961	CD47	0.000116934	0.000316392	6.05603	7.91941	-1.34358	-1.30769
64855	FAM129B	9.75767e-05	0.000271289	4.36883	5.96274	-1.3425	-1.36484
5328	PLAU	0.00435637	0.00552597	4.91001	8.06106	-1.34224	-1.64176
91404	SESTD1	0.0161029	0.0173211	3.24738	4.46122	-1.34215	-1.37379
5359	PLSCR1	1.88272e-05	7.32007e-05	7.56738	10.4491	-1.33881	-1.38081
9454	HOMER3	1.55436e-05	6.37543e-05	4.15956	5.40885	-1.33811	-1.30034
10392	NOD1	0.00106653	0.00179015	2.29254	3.23253	-1.33719	-1.41003
285203	EOGT	7.56368e-06	3.59636e-05	6.38651	8.41528	-1.33715	-1.31767
11067	C10orf10	1.32002e-07	1.49302e-06	4.73428	6.3048	-1.33619	-1.33173
2180	ACSL1	0.000183739	0.000449709	5.02162	7.45999	-1.33491	-1.48557
25851	TECPR1	0.000129614	0.000338903	3.43525	4.86672	-1.33439	-1.4167
3684	ITGAM	0.00240699	0.00342252	4.45554	6.29562	-1.33398	-1.41299
10875	FGL2	0.001516	0.00235524	5.83756	7.98541	-1.33374	-1.36794
7100	TLR5	0.013118	0.0144008	2.78736	4.04812	-1.33348	-1.45231
132720	C4orf32	0.0224491	0.0234381	3.96427	5.41289	-1.33267	-1.36542
2681	GGTA1P	0.012018	0.0133603	4.7347	6.1796	-1.33156	-1.30517
1043	CD52	0.019419	0.0205039	4.49569	6.74805	-1.33126	-1.501
51696	HECA	0.00142523	0.00224	6.55578	8.76848	-1.32878	-1.33752
3635	INPP5D	0.0176872	0.0189027	2.26182	2.77749	-1.32862	-1.22799
222166	C7orf41	0.0156681	0.0168898	2.33122	2.99389	-1.328	-1.28426
375061	FAM89A	0.00125026	0.00204208	2.17485	2.75717	-1.32625	-1.26775
100505573	LOC100505573	0.0267542	0.0273964	3.00543	3.94931	-1.32624	-1.31406
79156	PLEKHF1	0.0037752	0.00493122	4.0164	5.64114	-1.32594	-1.40453
4734	NEDD4	0.00307951	0.00420806	5.48354	7.27148	-1.32572	-1.32606
23328	SASH1	0.00703248	0.00833293	5.81154	8.20811	-1.32548	-1.41238
83706	FERMT3	0.00162586	0.00249477	3.31447	4.58054	-1.32524	-1.38198
8764	TNFRSF14	4.99653e-05	0.00015738	4.12862	5.76611	-1.32458	-1.39662
55652	SLC48A1	0.00565591	0.0069329	3.44687	4.48634	-1.32416	-1.30157
5603	MAPK13	0.00889279	0.0102611	3.33196	4.79309	-1.32361	-1.43852
10769	PLK2	0.00131883	0.00212408	7.11493	10.5869	-1.3233	-1.48798
313	AOAH	0.0143281	0.0155917	3.73911	5.06946	-1.32301	-1.35579
1540	CYLD	1.96629e-06	1.21066e-05	4.63521	6.54842	-1.32213	-1.41276
1759	DNM1	0.0126948	0.013998	2.74111	4.07902	-1.32064	-1.48809
3428	IFI16	3.31413e-05	0.000114803	7.012	9.83615	-1.31989	-1.40276
64759	TNS3	0.000133844	0.000345916	8.44964	11.4873	-1.31919	-1.3595
10253	SPRY2	0.00809419	0.0094485	5.70917	7.86991	-1.31893	-1.37847
80781	COL18A1	0.00130541	0.00210928	5.64499	8.2954	-1.31846	-1.46952
84532	ACSS1	0.00366274	0.00482654	2.32509	3.14508	-1.31842	-1.35267
2273	FHL1	0.0176368	0.0188623	5.75195	7.56884	-1.31728	-1.31587
4033	LRMP	0.0285217	0.0290074	2.90665	3.97226	-1.31552	-1.36661
1839	HBEGF	0.021368	0.0223406	4.24608	5.1003	-1.31518	-1.20118
5937	RBMS1	0.00137963	0.00218773	7.69014	10.0431	-1.31517	-1.30597
1889	ECE1	1.72751e-05	6.91465e-05	5.00204	6.66178	-1.31467	-1.33181
1520	CTSS	0.00107468	0.00180078	6.11869	8.11488	-1.31272	-1.32624
1794	DOCK2	0.0266552	0.0273138	3.67598	5.31981	-1.30993	-1.44718
84627	ZNF469	4.0415e-06	2.14791e-05	5.03523	6.40606	-1.30978	-1.27225
7391	USF1	0.00050665	0.000977297	3.55662	5.39121	-1.30973	-1.51582
4502	MT2A	7.18763e-06	3.47627e-05	11.0616	14.4075	-1.3091	-1.30247
378805	FLJ43663	0.0190084	0.0201416	2.63665	3.39347	-1.30907	-1.28704
6347	CCL2	0.0206086	0.021592	6.81562	9.49624	-1.30875	-1.3933
1808	DPYSL2	7.64473e-05	0.000222487	8.95151	12.0492	-1.30814	-1.34605
201475	RAB12	0.000294237	0.000638511	5.52131	8.07664	-1.30777	-1.46281
666	BOK	0.00944401	0.0108211	3.87225	5.41995	-1.30664	-1.39969
55303	GIMAP4	0.0116949	0.0130497	4.58264	6.10373	-1.3059	-1.33193
157285	SGK223	0.0183215	0.0194829	6.28208	9.22779	-1.30339	-1.46891
11320	MGAT4A	0.0124272	0.0137538	2.71631	3.35502	-1.30324	-1.23514
29969	MDFIC	0.0275951	0.0281609	2.98097	4.39604	-1.30217	-1.4747
3394	IRF8	0.00257748	0.00363379	5.38249	7.9697	-1.30147	-1.48067
93100	NAPRT1	0.00374879	0.00490529	4.48572	6.29474	-1.30137	-1.40328
85379	KIAA1671	0.000957276	0.00163713	3.47643	4.37963	-1.3002	-1.25981
140576	S100A16	0.00144285	0.00225804	6.62489	9.13647	-1.29818	-1.37911
122525	C14orf28	2.96447e-05	0.00010665	3.47364	4.54882	-1.29777	-1.30952
4534	MTM1	0.000684411	0.0012431	3.65461	4.70884	-1.29766	-1.28846
4052	LTBP1	0.00599081	0.00725996	5.37542	7.72871	-1.29641	-1.43779
83719	YPEL3	0.0018921	0.00281365	5.53506	7.0389	-1.29516	-1.27169
3912	LAMB1	0.000646993	0.00118378	6.80959	9.98669	-1.29508	-1.46656
3142	HLX	0.000806275	0.00142627	3.74203	5.07971	-1.29466	-1.35747
219699	UNC5B	0.000191708	0.000463891	5.75416	7.66223	-1.29428	-1.3316
55959	SULF2	0.0170772	0.01829	4.89665	7.5071	-1.29422	-1.53311
64780	MICAL1	9.31405e-06	4.22671e-05	5.4971	7.48701	-1.29413	-1.36199
4162	MCAM	0.00138034	0.00218773	6.08042	8.8795	-1.29351	-1.46034
53	ACP2	0.024419	0.0252127	4.22274	6.64373	-1.29273	-1.57332
2113	ETS1	0.000209562	0.000497582	4.39076	6.23429	-1.2918	-1.41986
1003	CDH5	0.00411953	0.00527413	5.59507	7.34912	-1.29128	-1.3135
123879	DCUN1D3	0.00193902	0.00287483	5.55063	7.17075	-1.28986	-1.29188
3140	MR1	0.000509417	0.000981367	3.01773	4.10258	-1.28957	-1.35949
4005	LMO2	0.0148973	0.016164	5.09037	6.71961	-1.2895	-1.32006
80830	APOL6	4.71757e-05	0.000151145	3.19994	4.30378	-1.2894	-1.34496
58528	RRAGD	0.017135	0.0183387	3.71501	4.96944	-1.28746	-1.33766
9839	ZEB2	0.00707977	0.00838231	3.0743	4.38773	-1.28702	-1.42723
57688	ZSWIM6	0.00463596	0.00584091	6.3485	8.0069	-1.28669	-1.26123
145864	HAPLN3	0.000246666	0.000558836	4.93811	6.68721	-1.28561	-1.3542
439921	MXRA7	0.000498414	0.000966406	4.63243	6.3626	-1.28458	-1.37349
6446	SGK1	0.000630996	0.00116504	8.63163	11.5724	-1.28326	-1.34069
643911	CRNDE	0.00359904	0.00476857	6.31023	8.16915	-1.28268	-1.29459
81558	FAM117A	0.0326475	0.0328455	4.5685	5.53583	-1.28259	-1.21174
311	ANXA11	2.88642e-06	1.65747e-05	5.59359	7.47251	-1.28252	-1.33591
23371	TENC1	0.0044885	0.0056791	3.93423	5.58316	-1.28232	-1.41913
11277	TREX1	4.35197e-05	0.000141867	4.72907	6.59893	-1.2823	-1.3954
10687	PNMA2	0.0239102	0.0248075	2.59264	3.81445	-1.28161	-1.47126
137872	ADHFE1	0.0264098	0.0270996	2.82138	3.75092	-1.27974	-1.32947
64221	ROBO3	0.00549123	0.00675879	4.45824	5.98525	-1.27962	-1.34251
79705	LRRK1	0.00040266	0.000814861	3.89882	5.17418	-1.27934	-1.32711
59307	SIGIRR	0.000849337	0.00148833	5.4957	7.3774	-1.27771	-1.3424
7133	TNFRSF1B	0.0104271	0.0117759	5.00296	7.19453	-1.27722	-1.43805
375190	FAM228B	0.000813188	0.00143509	5.39248	7.20488	-1.27667	-1.3361
1363	CPE	0.0273309	0.0279104	6.29191	8.45933	-1.27585	-1.34448
85444	LRRCC1	0.012033	0.013367	2.90515	3.58949	-1.27451	-1.23556
162966	ZNF600	0.000168099	0.000416204	5.9254	7.70692	-1.2741	-1.30066
1050	CEBPA	0.0121467	0.0134833	3.46621	4.58891	-1.27333	-1.3239
51063	CALHM2	0.0247456	0.0255146	3.32168	4.72767	-1.27239	-1.42327
23764	MAFF	0.000152417	0.000382124	7.28953	9.33681	-1.2723	-1.28085
7145	TNS1	0.00249721	0.0035333	2.78506	3.46981	-1.26944	-1.24587
8477	GPR65	0.0179668	0.0191603	3.62035	4.60872	-1.2694	-1.273
6840	SVIL	0.0328039	0.0329806	6.43203	8.48806	-1.2693	-1.31965
115201	ATG4A	0.000332415	0.000699993	4.23373	5.26711	-1.26897	-1.24408
389337	ARHGEF37	0.00837128	0.0097112	2.38998	3.02632	-1.26851	-1.26625
55007	FAM118A	0.0345793	0.0346721	3.65102	5.08907	-1.26818	-1.39387
4542	MYO1F	0.0042349	0.00539941	4.2514	5.70518	-1.26769	-1.34195
970	CD70	0.0287566	0.0292264	5.70494	7.94112	-1.26703	-1.39197
11031	RAB31	6.79483e-06	3.31525e-05	7.65968	10.0074	-1.26436	-1.3065
6697	SPR	1.30195e-05	5.4431e-05	5.6651	7.58886	-1.26388	-1.33958
2669	GEM	0.0243189	0.0251531	6.36398	8.74806	-1.26215	-1.37462
54935	DUSP23	3.59933e-05	0.00012269	6.0663	7.88329	-1.25988	-1.29952
7277	TUBA4A	0.000201935	0.000483154	6.34363	8.16436	-1.25944	-1.28702
6737	TRIM21	0.0108306	0.0121488	2.1699	3.01682	-1.25883	-1.3903
5155	PDGFB	0.00114847	0.00189466	3.71583	5.23476	-1.25763	-1.40877
4035	LRP1	0.00012629	0.00033313	4.62492	5.87968	-1.25729	-1.2713
57579	FAM135A	5.07885e-05	0.000158634	7.36507	9.55946	-1.25725	-1.29795
29123	ANKRD11	0.00529799	0.00655336	4.94378	7.8068	-1.25451	-1.57912
132671	SPATA18	0.0142696	0.0155458	2.96759	3.87619	-1.25362	-1.30617
26503	SLC17A5	0.00526482	0.00651772	5.98512	8.24873	-1.25361	-1.37821
5341	PLEK	0.0318099	0.0320677	3.46964	5.0539	-1.2534	-1.45661
284207	METRNL	0.00116611	0.0019174	5.66019	7.35617	-1.25171	-1.29963
64581	CLEC7A	0.00923601	0.0106072	3.00249	3.85691	-1.25077	-1.28457
5699	PSMB10	5.99664e-05	0.000183969	6.2896	8.40974	-1.25076	-1.33709
6595	SMARCA2	0.00895127	0.0103119	6.13154	7.74595	-1.24994	-1.2633
84560	MT4	2.81435e-05	0.000102484	5.71188	7.05432	-1.24977	-1.23503
30011	SH3KBP1	0.00553986	0.00681302	6.44688	8.9436	-1.24973	-1.38728
9961	MVP	0.000103742	0.000286827	6.56344	8.65452	-1.24636	-1.31859
301	ANXA1	0.0129216	0.0142271	8.21819	12.0963	-1.24614	-1.4719
9910	RABGAP1L	0.00319693	0.00433911	6.12033	8.04323	-1.2458	-1.31418
9830	TRIM14	4.95027e-05	0.000156253	3.94785	4.90282	-1.24444	-1.2419
727910	TLCD2	0.00183433	0.0027469	5.01694	6.67904	-1.24442	-1.3313
84909	C9orf3	0.00476304	0.00596579	7.35902	9.87868	-1.24426	-1.34239
6275	S100A4	0.000858053	0.00149658	10.2642	13.8597	-1.24408	-1.35031
643314	KIAA0754	0.0191399	0.0202522	6.08446	7.86937	-1.24388	-1.29336
8553	BHLHE40	0.0044016	0.00557387	5.60136	7.35801	-1.24274	-1.31361
91526	ANKRD44	0.00128682	0.00208828	3.06214	3.7227	-1.23984	-1.21572
10395	DLC1	0.00106714	0.00179015	4.73111	6.71759	-1.23866	-1.41988
8407	TAGLN2	0.00113538	0.00188138	6.26722	7.95047	-1.23848	-1.26858
8611	PPAP2A	0.000526267	0.00100862	8.26689	10.3626	-1.23836	-1.2535
114625	ERMAP	0.00412787	0.00527646	3.307	4.59322	-1.23613	-1.38894
26137	ZBTB20	0.00218657	0.00317872	6.61658	8.58385	-1.2358	-1.29732
4258	MGST2	0.00353246	0.00470889	6.70762	8.89887	-1.2336	-1.32668
9459	ARHGEF6	0.00129693	0.00209786	5.71613	7.64361	-1.23336	-1.3372
6892	TAPBP	0.00427573	0.00543877	3.61295	4.36797	-1.23259	-1.20898
55636	CHD7	0.00409044	0.00524659	3.8257	5.01615	-1.23088	-1.31117
55160	ARHGEF10L	0.00268659	0.00376508	4.54095	5.84099	-1.23026	-1.28629
9846	GAB2	0.00132334	0.00212674	5.58133	7.53646	-1.22909	-1.3503
644873	FLJ33630	0.0256702	0.0264315	3.83187	5.16506	-1.22577	-1.34792
414	ARSD	0.00020025	0.000479893	3.69146	4.52579	-1.22432	-1.22602
51763	INPP5K	0.00019453	0.000469198	3.67331	4.73327	-1.2238	-1.28856
7045	TGFBI	0.00152781	0.00237112	8.95235	11.3981	-1.22355	-1.2732
23593	HEBP2	0.00370619	0.00486662	6.73778	8.42944	-1.22008	-1.25107
10404	CPQ	0.0237255	0.0246329	4.72494	5.92155	-1.21291	-1.25325
444	ASPH	0.00400367	0.00516189	3.36504	4.09021	-1.21257	-1.2155
5092	PCBD1	0.00890304	0.0102643	7.86328	5.80934	1.20044	1.35356
339500	ZNF678	0.000804518	0.00142485	4.76557	3.7467	1.20542	1.27194
93474	ZNF670	0.00330639	0.00447546	4.16182	3.36163	1.20721	1.23803
29882	ANAPC2	0.0159441	0.017175	3.2182	2.45992	1.2076	1.30826
147525	LINC00526	0.00870889	0.0100715	3.34408	2.62586	1.20845	1.27352
55353	LAPTM4B	0.000117994	0.000317987	11.6914	9.02478	1.2158	1.29548
10445	MCRS1	0.0336262	0.0337392	6.02029	4.76569	1.21778	1.26326
3845	KRAS	4.11313e-05	0.000135561	9.2875	7.31438	1.21915	1.26976
388228	SBK1	0.0261329	0.0268523	4.48307	3.56653	1.22058	1.25698
4082	MARCKS	0.000414311	0.000831407	10.3807	8.14932	1.2214	1.27382
79659	DYNC2H1	3.91479e-05	0.000130756	7.01382	5.74041	1.22259	1.22183
5780	PTPN9	6.43229e-05	0.000194401	6.70013	5.19279	1.2226	1.29027
9968	MED12	0.000185114	0.000450858	5.7474	4.35772	1.22292	1.3189
10669	CGREF1	0.00538162	0.00662934	4.08195	3.13907	1.22581	1.30037
132001	TAMM41	0.00129537	0.0020976	3.03192	2.47467	1.22712	1.22518
220930	ZEB1-AS1	0.00889341	0.0102611	5.26694	4.31364	1.22746	1.221
83667	SESN2	7.96095e-05	0.000230343	6.31272	5.02981	1.22843	1.25506
375444	C5orf34	0.00115576	0.00190247	4.67436	3.774	1.22864	1.23857
54976	C20orf27	0.000130516	0.000340228	5.79855	4.44485	1.22929	1.30456
147947	ZNF542	0.00856556	0.00991347	6.43716	4.69255	1.23019	1.37178
125950	RAVER1	0.0144539	0.0157172	3.00209	2.38949	1.23032	1.25637
4144	MAT2A	0.00468174	0.00588071	7.66472	5.44877	1.23147	1.40669
169981	SPIN3	0.00128308	0.00208448	3.74322	3.04958	1.23224	1.22746
64858	DCLRE1B	1.27934e-05	5.38045e-05	5.58383	4.56924	1.23422	1.22205
64785	GINS3	0.020581	0.0215782	6.00554	4.3981	1.23484	1.36548
220323	OAF	0.000348163	0.000724976	7.12885	5.63279	1.23516	1.2656
605	BCL7A	0.00657229	0.00788147	4.11002	3.3039	1.23649	1.24399
57124	CD248	0.0119434	0.0132972	7.51681	5.72308	1.23665	1.31342
221079	ARL5B	0.00135326	0.00215167	3.90625	3.09498	1.23677	1.26212
9666	DZIP3	2.31461e-06	1.37131e-05	6.96413	5.50167	1.24041	1.26582
84993	UBL7	0.00114548	0.00189182	7.45148	5.46504	1.24043	1.36348
112849	L3HYPDH	0.0017262	0.00262713	7.15186	5.44865	1.24173	1.31259
1072	CFL1	0.00361132	0.00477988	11.4923	8.09999	1.24308	1.4188
57678	GPAM	0.0195443	0.0206217	6.31835	4.52394	1.2432	1.39665
5994	RFXAP	0.00211702	0.0030957	4.16421	3.39917	1.24356	1.22507
22954	TRIM32	0.00049714	0.000965188	3.54236	2.77622	1.24423	1.27596
84961	FBXL20	0.000596098	0.00111666	4.67296	3.76905	1.24444	1.23983
8079	MLF2	0.00082094	0.00144706	8.36704	6.56742	1.24514	1.27402
26958	COPG2	0.00257461	0.00363317	6.58408	4.76491	1.24584	1.38178
4176	MCM7	4.16472e-07	3.67925e-06	8.77409	6.81643	1.24626	1.2872
126549	ANKLE1	0.0302574	0.0306266	3.54021	2.78412	1.24671	1.27157
79733	E2F8	0.0232329	0.0241888	6.92364	5.22548	1.24685	1.32498
26053	AUTS2	0.0108872	0.0122032	7.0764	5.03009	1.24699	1.40681
9824	ARHGAP11A	0.00276179	0.00383594	4.06833	3.25381	1.24741	1.25033
284323	ZNF780A	0.000147005	0.000372251	3.31159	2.5687	1.24762	1.28921
9736	USP34	2.6557e-05	9.7419e-05	4.94566	4.04755	1.25075	1.22189
4957	ODF2	3.72671e-05	0.000125759	6.18986	5.08852	1.251	1.21644
25792	CIZ1	0.00210907	0.00308771	7.36877	5.29436	1.25109	1.39182
1104	RCC1	1.24236e-06	8.50845e-06	8.004	6.21106	1.25163	1.28867
92579	G6PC3	6.70238e-05	0.000200889	6.58062	4.99507	1.25316	1.31742
80110	ZNF614	0.000432515	0.000864452	4.54325	3.45294	1.25345	1.31576
80723	SLC35G2	0.0239478	0.024812	7.58542	4.90955	1.2539	1.54503
115557	ARHGEF25	1.86654e-05	7.31336e-05	5.84228	4.5812	1.25429	1.27527
1161	ERCC8	0.00139824	0.00220906	4.02869	3.08417	1.25479	1.30625
7001	PRDX2	0.000279509	0.000610991	11.9086	8.95341	1.25619	1.33007
9716	AQR	4.37347e-06	2.29915e-05	9.74498	7.78728	1.25629	1.2514
100507599	LOC100507599	0.00294882	0.00406894	4.2128	3.35313	1.25791	1.25638
80304	C2orf44	2.28371e-05	8.63184e-05	3.15403	2.59285	1.25814	1.21643
25973	PARS2	4.62861e-05	0.000148933	3.80083	3.10501	1.25858	1.22409
11243	PMF1	0.00175088	0.00264849	7.05092	4.67491	1.26031	1.50825
127602	DNAH14	0.000576134	0.00108882	3.49135	2.74141	1.26044	1.27356
682	BSG	0.000702692	0.0012732	8.81992	6.6169	1.26078	1.33294
23649	POLA2	1.60416e-08	2.54789e-07	7.16223	5.60449	1.26128	1.27795
100132815	LOC100132815	0.00134277	0.00214642	6.1365	4.58996	1.26219	1.33694
55116	TMEM39B	0.00220088	0.00318402	6.15121	4.76622	1.26231	1.29058
80818	ZNF436	0.0023535	0.00336247	6.22574	4.913	1.26267	1.2672
3215	HOXB5	0.0211838	0.0221636	6.55939	4.55554	1.26362	1.43987
10243	GPHN	0.00224903	0.00324564	5.72831	4.02477	1.26489	1.42327
6608	SMO	6.36239e-05	0.00019307	4.16177	3.41148	1.26537	1.21993
23019	CNOT1	6.78299e-06	3.31525e-05	6.03949	4.66107	1.26641	1.29573
5163	PDK1	0.00401575	0.00516855	4.05416	3.22507	1.26652	1.25707
91653	BOC	0.0346725	0.034719	7.11618	5.58059	1.26659	1.27517
5127	CDK16	3.50632e-05	0.000120067	5.2939	3.91345	1.2673	1.35275
10220	GDF11	0.000370117	0.000761136	3.43066	2.80265	1.26735	1.22408
7317	UBA1	0.000226252	0.000526158	10.5679	7.78688	1.26765	1.35714
140612	ZFP28	0.0304865	0.0308376	2.68436	2.22219	1.2681	1.20798
285368	PRRT3	0.0113396	0.0126627	2.66746	2.17863	1.26862	1.22438
91975	ZNF300	0.0257911	0.0265376	7.67181	5.28128	1.26913	1.45264
10919	EHMT2	3.27663e-06	1.83221e-05	5.17819	4.06601	1.26924	1.27353
200765	TIGD1	0.000184529	0.000450858	7.15316	5.26417	1.27096	1.35884
22995	CEP152	0.000481559	0.000939827	6.06691	4.45567	1.27115	1.36161
10155	TRIM28	4.29682e-05	0.000140375	9.57143	6.99233	1.27185	1.36885
8508	NIPSNAP1	8.02829e-06	3.7457e-05	7.79409	5.60418	1.27213	1.39076
23240	KIAA0922	0.00134683	0.00214709	6.23262	4.39685	1.273	1.41752
27148	STK36	1.83138e-05	7.23347e-05	7.43759	5.45216	1.27514	1.36415
8317	CDC7	9.21106e-06	4.19272e-05	8.21926	6.36001	1.27521	1.29233
56652	C10orf2	0.000176386	0.000433846	6.26476	4.61306	1.27532	1.35805
59345	GNB4	0.000320452	0.000679654	7.96926	6.22088	1.27608	1.28105
4678	NASP	1.96273e-08	2.90134e-07	7.96268	6.16857	1.27616	1.29085
100507171	BOLA3-AS1	0.00233186	0.00333699	3.3451	2.6249	1.27633	1.27437
91419	XRCC6BP1	0.000315767	0.000676016	7.53383	5.75376	1.27673	1.30937
90417	C15orf23	0.00127985	0.0020815	8.02661	5.73163	1.27799	1.40041
2177	FANCD2	1.16649e-07	1.35005e-06	7.14981	5.42078	1.27809	1.31896
1945	EFNA4	0.000502083	0.000969741	6.35037	4.84261	1.2789	1.31135
904	CCNT1	0.000902919	0.00156305	3.04822	2.27351	1.27991	1.34076
80067	DCAF17	0.000231227	0.000531929	3.66794	2.96171	1.28001	1.23845
6604	SMARCD3	0.00355986	0.00472854	7.63004	5.22729	1.28111	1.45966
25987	TSKU	0.000591113	0.00110871	4.79243	3.93167	1.28183	1.21893
5518	PPP2R1A	0.000744277	0.00133558	8.25185	6.07689	1.28202	1.35791
8463	TEAD2	0.000325665	0.000686748	3.23217	2.5753	1.28271	1.25506
23770	FKBP8	0.0085228	0.00987164	2.91768	2.23728	1.2837	1.30412
283659	PRTG	0.0105599	0.0119078	3.62256	2.39114	1.28552	1.51499
124454	EARS2	8.60279e-07	6.26535e-06	5.22137	3.92496	1.28598	1.3303
25759	SHC2	0.0282871	0.0288278	4.7401	3.45079	1.28629	1.37363
9820	CUL7	2.08516e-05	7.96511e-05	4.82861	3.52995	1.28694	1.3679
54477	PLEKHA5	0.00308065	0.00420806	5.7289	4.39327	1.28717	1.30402
54149	C21orf91	0.00138224	0.00218843	6.34577	4.83888	1.28807	1.31141
5905	RANGAP1	7.20468e-05	0.000213424	5.35731	4.25016	1.28896	1.2605
2119	ETV5	0.000859646	0.00149761	5.40083	4.18889	1.28943	1.28932
7694	ZNF135	0.0183159	0.0194829	6.69822	4.77341	1.28945	1.40324
118460	EXOSC6	0.000163905	0.000406496	4.70817	3.55643	1.28979	1.32385
51102	MECR	0.000218562	0.000511462	6.45251	5.07882	1.29052	1.27048
55697	VAC14	0.00134463	0.00214709	3.7949	2.93608	1.29368	1.29251
1728	NQO1	0.0147965	0.0160663	9.12113	7.05524	1.29442	1.29282
55835	CENPJ	0.000194982	0.000469529	4.34942	3.19969	1.29551	1.35932
90957	DHX57	6.95716e-09	1.42288e-07	5.36538	4.15209	1.29611	1.29221
8775	NAPA	0.0142301	0.0155191	5.66389	3.85343	1.29683	1.46983
4998	ORC1	0.000388106	0.000790508	3.18507	2.44458	1.2976	1.30291
11230	PRAF2	0.00406183	0.00521885	7.90314	4.61907	1.29859	1.71098
10198	MPHOSPH9	0.00020583	0.000490902	3.4785	2.66857	1.29946	1.30351
118672	PSTK	0.00394269	0.0051009	3.36393	2.6062	1.30017	1.29074
3835	KIF22	3.03009e-07	2.93761e-06	5.5088	4.03664	1.30097	1.3647
23466	CBX6	3.3055e-06	1.84146e-05	9.11185	6.8304	1.30109	1.33401
388815	LINC00478	2.8314e-05	0.000102629	6.38056	4.77935	1.30122	1.33503
23590	PDSS1	5.30402e-05	0.000164634	5.8992	4.35739	1.30168	1.35384
23008	KLHDC10	2.42295e-11	3.28861e-09	9.93102	7.3598	1.30234	1.34936
8503	PIK3R3	0.00474798	0.00595192	6.46807	4.70719	1.30254	1.37408
80863	PRRT1	0.00192042	0.00285009	3.71447	2.83851	1.30265	1.3086
84706	GPT2	5.12149e-09	1.10817e-07	5.25131	3.87338	1.30304	1.35574
3227	HOXC11	0.00846312	0.00981012	2.9766	2.19214	1.30436	1.35785
949	SCARB1	0.000297932	0.00064559	5.26938	3.89306	1.30448	1.35353
5763	PTMS	0.00339323	0.00457228	8.17269	5.70991	1.3048	1.43132
140883	ZNF280B	0.000228599	0.00052751	3.29036	2.49163	1.30498	1.32056
2026	ENO2	0.00876397	0.0101274	6.65217	5.11473	1.3057	1.30059
5893	RAD52	0.000706912	0.00127775	3.35786	2.68032	1.30626	1.25278
163051	ZNF709	0.00084231	0.00147949	4.06268	3.15131	1.30644	1.2892
79140	CCDC28B	0.000140334	0.000358153	5.88338	3.85548	1.30777	1.52598
342892	ZNF850	0.00463371	0.00584091	6.91828	5.27005	1.30834	1.31275
56474	CTPS2	3.84591e-06	2.06044e-05	6.42031	4.83445	1.30868	1.32803
55374	TMCO6	3.11476e-07	2.962e-06	6.91377	5.12855	1.30914	1.34809
60509	AGBL5	0.000577754	0.00108912	5.05888	3.53371	1.30979	1.43161
80142	PTGES2	0.000203712	0.000486627	6.15451	4.87875	1.31056	1.26149
7582	ZNF33B	0.0018755	0.00279732	5.02471	3.45079	1.31093	1.45611
221504	ZBTB9	0.000310387	0.000665816	2.87312	2.30444	1.31117	1.24678
5589	PRKCSH	0.000617977	0.00114756	7.97956	5.24914	1.31135	1.52017
57486	NLN	8.97242e-07	6.4403e-06	6.56871	4.98533	1.31353	1.31761
7089	TLE2	0.0308053	0.0310969	9.63834	6.64615	1.31379	1.45021
3222	HOXC5	0.0121996	0.013532	3.44142	2.80952	1.31539	1.22491
10036	CHAF1A	1.2538e-10	8.13881e-09	6.08643	4.49528	1.31566	1.35396
55734	ZFP64	8.65049e-06	3.98617e-05	6.87822	5.06548	1.31601	1.35786
4329	ALDH6A1	0.000450762	0.000894271	7.0549	4.88491	1.31604	1.44422
57650	KIAA1524	0.000110479	0.000301546	3.77159	2.88752	1.31629	1.30617
728568	C12orf73	9.38935e-07	6.70732e-06	5.96049	4.35597	1.31749	1.36835
84131	CEP78	8.56252e-10	2.97299e-08	7.83127	6.03327	1.3181	1.29801
5424	POLD1	7.92682e-06	3.70995e-05	6.56614	5.0279	1.31823	1.30594
266812	NAP1L5	0.000950239	0.0016307	6.47479	4.5117	1.31885	1.43511
144577	C12orf66	0.0102947	0.0116704	3.0429	2.1043	1.31933	1.44604
4521	NUDT1	3.40586e-07	3.13886e-06	6.81072	5.24072	1.32063	1.29958
1627	DBN1	3.01777e-05	0.000108306	8.27075	6.50967	1.32289	1.27053
8914	TIMELESS	2.29942e-05	8.65605e-05	3.61461	2.71237	1.3234	1.33264
64595	TTTY15	0.00617636	0.0074606	4.30548	3.33962	1.32405	1.28921
4285	MIPEP	0.000500083	0.000968385	6.0375	4.30113	1.32423	1.4037
23149	FCHO1	0.00929244	0.0106638	4.42161	2.67712	1.32489	1.65163
55777	MBD5	1.22316e-05	5.19138e-05	5.78906	4.54658	1.32515	1.27328
55839	CENPN	2.80322e-05	0.000102328	4.00394	3.00992	1.32527	1.33025
29089	UBE2T	3.12096e-06	1.765e-05	8.88634	6.46925	1.32545	1.37363
1386	ATF2	0.000209631	0.000497582	5.86537	4.34553	1.32569	1.34975
79866	BORA	7.94274e-09	1.52032e-07	7.35442	5.30377	1.32577	1.38664
10589	DRAP1	0.00363908	0.00480384	8.32868	5.44803	1.32602	1.52875
983	CDK1	3.8288e-05	0.000128458	9.06326	6.51125	1.32611	1.39194
494143	CHAC2	0.000577545	0.00108912	4.8406	3.57948	1.3262	1.35232
57504	MTA3	9.21853e-09	1.67845e-07	7.68842	5.88875	1.32634	1.30561
286827	TRIM59	0.000130804	0.000340228	4.17743	2.95375	1.32745	1.41428
23404	EXOSC2	9.80911e-09	1.73387e-07	7.70059	5.65409	1.32772	1.36195
79075	DSCC1	4.12657e-07	3.66725e-06	7.36272	5.61652	1.32929	1.3109
84206	MEX3B	0.0350738	0.0350738	3.92501	2.95445	1.32999	1.32851
8815	BANF1	0.00268826	0.00376508	10.8159	6.7492	1.3303	1.60254
283120	H19	0.00827672	0.00962394	10.8306	6.737	1.33094	1.60763
51171	HSD17B14	0.00149104	0.00232129	3.02194	2.4307	1.3314	1.24324
57670	KIAA1549	0.0044	0.00557387	3.48416	2.77848	1.33187	1.25398
1875	E2F5	0.000215299	0.000505481	7.66902	5.55282	1.33244	1.3811
55609	ZNF280C	2.07335e-06	1.25397e-05	6.21849	4.40966	1.33317	1.4102
84798	C19orf48	6.16724e-06	3.10889e-05	8.05781	6.00208	1.33422	1.3425
55245	UQCC	2.88806e-05	0.000104404	4.83374	3.52661	1.33446	1.37064
25886	POC1A	0.0001344	0.000345916	3.52631	2.53982	1.33789	1.38841
84529	C15orf41	4.73005e-05	0.00015122	5.16195	3.85883	1.33797	1.3377
80339	PNPLA3	0.0075711	0.008895	2.89456	2.39104	1.33957	1.21058
116138	KLHDC3	1.1728e-05	5.01717e-05	7.06235	4.90027	1.34037	1.44122
26049	FAM169A	0.029738	0.0301213	6.36274	4.30654	1.34039	1.47746
2969	GTF2I	0.000240491	0.000548172	5.19583	3.8471	1.34041	1.35058
55536	CDCA7L	0.00721333	0.00851344	8.36145	5.78079	1.34051	1.44642
9768	KIAA0101	3.25038e-10	1.47055e-08	11.1833	8.33087	1.34065	1.3424
57180	ACTR3B	2.52704e-06	1.46804e-05	5.46491	3.80681	1.34109	1.43556
79840	NHEJ1	8.92215e-05	0.00025181	4.89887	3.53697	1.34113	1.38505
130162	CLHC1	0.000121573	0.000324123	3.80336	2.58896	1.34124	1.46907
55010	PARPBP	3.24973e-06	1.824e-05	4.68442	3.20635	1.34131	1.46098
91978	TPGS1	0.00674159	0.00804572	4.03853	2.92364	1.34134	1.38133
1723	DHODH	6.94819e-05	0.000207059	4.84234	3.39605	1.34142	1.42587
112476	PRRT2	0.0016058	0.00246906	7.1092	5.25513	1.34314	1.35281
150468	CKAP2L	5.59891e-07	4.44637e-06	6.71382	4.46416	1.34375	1.50394
158866	ZDHHC15	0.000495001	0.000962288	3.62154	2.79293	1.34419	1.29668
10962	MLLT11	8.67341e-05	0.000246186	10.0267	7.0377	1.34484	1.42471
25	ABL1	7.05951e-09	1.4243e-07	10.3008	7.65288	1.34527	1.346
5881	RAC3	0.015522	0.0167566	3.32885	2.57651	1.34656	1.292
26255	PTTG3P	0.00208125	0.00305537	3.43734	2.2502	1.34905	1.52757
53354	PANK1	0.000377311	0.000772232	7.03533	5.1719	1.34941	1.3603
23306	TMEM194A	1.95438e-09	5.50546e-08	7.61147	5.47317	1.35007	1.39069
27239	GPR162	0.000137381	0.000351818	3.19193	2.40781	1.35038	1.32566
63876	PKNOX2	0.00569827	0.0069791	2.94187	2.42175	1.35093	1.21477
1111	CHEK1	3.66914e-06	1.99928e-05	7.49126	5.24478	1.35119	1.42833
5471	PPAT	8.08368e-09	1.52771e-07	8.1536	5.97492	1.35155	1.36464
8835	SOCS2	0.0187698	0.019903	6.1722	3.82163	1.35318	1.61507
8394	PIP5K1A	3.55228e-06	1.94984e-05	4.95033	3.71963	1.35392	1.33087
4192	MDK	8.30528e-05	0.000238457	8.66925	6.3341	1.3546	1.36866
55247	NEIL3	0.0334261	0.033561	3.85943	2.48335	1.35524	1.55412
57482	KIAA1211	0.0111017	0.012425	5.97547	4.42506	1.3555	1.35037
373	TRIM23	0.000770036	0.00137684	4.33847	3.23491	1.35551	1.34114
10766	TOB2	5.12647e-05	0.000159788	6.63683	4.67914	1.35637	1.41839
388695	LYSMD1	0.00377264	0.00493122	3.05827	2.31108	1.35683	1.32331
64105	CENPK	2.68383e-07	2.75325e-06	9.42711	6.87118	1.35703	1.37198
100506965	LOC100506965	0.00090581	0.00156525	7.71581	5.83799	1.3571	1.32166
10052	GJC1	0.000705576	0.00127688	3.79204	2.43715	1.35712	1.55593
153768	PRELID2	0.00556779	0.00684173	6.38718	4.28608	1.35733	1.49022
55872	PBK	0.000112978	0.000307804	8.72127	6.70612	1.35956	1.30049
65251	ZNF649	0.000933348	0.00160725	3.80182	2.78061	1.36062	1.36726
57673	BEND3	0.000257743	0.000574344	4.05757	3.11094	1.36122	1.30429
56242	ZNF253	0.000404282	0.000815665	4.22452	3.43933	1.36188	1.2283
5985	RFC5	4.18972e-11	4.17017e-09	7.95163	5.6084	1.362	1.41781
84986	ARHGAP19	1.68783e-06	1.08618e-05	6.95888	5.33616	1.36202	1.3041
23229	ARHGEF9	0.000411329	0.000827647	5.5407	4.09593	1.36317	1.35273
55723	ASF1B	0.00382157	0.00497871	2.73092	2.27413	1.36324	1.20087
57026	PDXP	2.72938e-08	3.84431e-07	6.87481	4.98155	1.36405	1.38005
875	CBS	0.00811394	0.00945677	6.3144	4.36718	1.36424	1.44588
5198	PFAS	3.03364e-11	3.48402e-09	8.81839	6.46319	1.36461	1.3644
1902	LPAR1	0.0324946	0.0327137	7.39858	4.72509	1.36588	1.56581
4605	MYBL2	9.64273e-05	0.000269095	6.04904	4.09006	1.36612	1.47896
6821	SUOX	0.000948208	0.00162908	3.2867	2.57877	1.36629	1.27452
23322	RPGRIP1L	1.61778e-05	6.56345e-05	6.94368	5.02841	1.36687	1.38089
1063	CENPF	8.02637e-07	6.03667e-06	8.23316	6.01634	1.36708	1.36847
60436	TGIF2	8.7829e-07	6.33472e-06	7.07788	5.1248	1.36746	1.3811
165055	CCDC138	0.000302383	0.00065334	3.99874	2.91781	1.36749	1.37046
5426	POLE	3.10112e-09	7.59011e-08	6.37069	4.54108	1.36775	1.4029
9319	TRIP13	1.30014e-05	5.4431e-05	8.45664	6.54348	1.36908	1.29238
55143	CDCA8	2.9801e-10	1.3904e-08	7.45463	5.23563	1.36989	1.42382
9638	FEZ1	0.00681309	0.0081116	4.75795	3.71733	1.37083	1.27994
283248	RCOR2	1.22396e-05	5.19138e-05	4.22554	3.12485	1.37125	1.35224
79682	MLF1IP	1.1687e-06	8.1536e-06	6.01761	4.49683	1.37153	1.33819
29902	FAM216A	4.51049e-07	3.85358e-06	9.48959	6.56522	1.37293	1.44543
699	BUB1	2.25862e-05	8.55869e-05	5.5543	4.1796	1.37325	1.32891
9918	NCAPD2	1.06788e-05	4.63471e-05	8.10973	6.12511	1.37433	1.32401
65062	TMEM237	1.9616e-08	2.90134e-07	5.28233	3.80523	1.37511	1.38818
201161	CENPV	0.0122294	0.0135549	8.82434	5.35146	1.3756	1.64896
790	CAD	8.63982e-09	1.5925e-07	8.77275	6.27261	1.37583	1.39858
56302	TRPV5	0.00304369	0.00418466	2.69942	2.19383	1.37593	1.23046
55355	HJURP	0.000180829	0.000444042	7.06414	5.18943	1.3767	1.36126
387758	FIBIN	0.0187041	0.0198473	7.21855	5.10056	1.37808	1.41525
83879	CDCA7	6.73153e-06	3.31525e-05	9.70836	7.10193	1.37838	1.367
4751	NEK2	5.55429e-07	4.43452e-06	5.996	4.31433	1.37968	1.38979
6785	ELOVL4	0.00957095	0.0109567	5.52308	3.68832	1.38037	1.49745
92312	MEX3A	1.31916e-06	8.83185e-06	5.54445	4.06506	1.38049	1.36393
9906	SLC35E2	2.06135e-05	7.91154e-05	5.93182	4.39224	1.38172	1.35052
54069	MIS18A	1.10053e-10	7.46861e-09	7.69558	5.39081	1.38233	1.42754
1951	CELSR3	0.000221682	0.000517144	5.91451	4.22551	1.38293	1.39972
4881	NPR1	0.0141993	0.0154968	5.79862	3.64555	1.38297	1.5906
84327	ZBED3	0.000855553	0.00149658	3.33655	2.44866	1.38325	1.3626
2176	FANCC	7.1947e-06	3.47627e-05	5.90417	4.31854	1.38389	1.36717
2826	CCR10	0.0260943	0.0268311	4.03276	2.75207	1.38441	1.46535
136895	C7orf31	0.0290904	0.0295054	5.04798	3.41024	1.38446	1.48024
79000	AUNIP	0.000735001	0.00132212	3.16899	2.14962	1.38455	1.47421
64946	CENPH	3.48377e-06	1.9264e-05	6.70383	4.8031	1.38602	1.39573
5598	MAPK7	3.71208e-06	2.01532e-05	5.38184	3.85073	1.38636	1.39761
166647	GPR125	6.58756e-08	8.33494e-07	7.57586	5.49837	1.38743	1.37784
100287628	LOC100287628	0.00116769	0.00191788	5.68088	4.07142	1.38861	1.39531
51362	CDC40	3.18971e-07	2.99512e-06	6.33889	4.6274	1.38891	1.36986
92270	ATP6AP1L	0.000471472	0.000927929	4.58531	2.9858	1.38891	1.53571
100288730	PAN3-AS1	0.00141784	0.00223531	3.56164	2.72343	1.38907	1.30778
342979	PALM3	0.000547374	0.00104239	6.19012	4.24556	1.38989	1.45802
83540	NUF2	9.37154e-06	4.2271e-05	8.14351	5.93694	1.39169	1.37167
10322	SMYD5	0.000661324	0.00120852	3.79874	2.42158	1.3921	1.5687
4171	MCM2	2.34641e-08	3.36846e-07	9.23798	6.60003	1.39224	1.39969
84275	SLC25A33	1.23984e-11	1.85108e-09	8.70687	6.23121	1.39227	1.3973
27436	EML4	1.49275e-05	6.17361e-05	9.2163	6.05806	1.39259	1.52133
54962	TIPIN	3.09959e-07	2.962e-06	7.38287	5.44588	1.39266	1.35568
54908	CCDC99	4.16822e-08	5.50721e-07	8.40816	6.30664	1.39354	1.33322
221150	SKA3	2.40948e-06	1.41073e-05	5.81383	4.772	1.39499	1.21832
10460	TACC3	9.87074e-06	4.36556e-05	7.03687	4.72249	1.39536	1.49008
348801	LNP1	1.88041e-05	7.32007e-05	5.16276	3.64349	1.39552	1.41698
54807	ZNF586	8.24725e-09	1.53914e-07	5.73035	3.99872	1.39675	1.43305
79178	THTPA	0.000216539	0.000507524	4.51686	3.28371	1.39818	1.37554
85364	ZCCHC3	5.95601e-13	2.96411e-10	7.42625	5.47096	1.39839	1.35739
100528062	ARMCX5-GPRASP2	0.00230945	0.00331221	3.50819	2.57945	1.39841	1.36005
84816	RTN4IP1	1.64751e-05	6.62999e-05	4.24995	2.9261	1.3989	1.45243
192669	EIF2C3	8.95261e-08	1.07792e-06	6.77247	5.04786	1.40033	1.34165
57216	VANGL2	0.00388034	0.00502895	3.59084	2.43767	1.4011	1.47306
10733	PLK4	1.86516e-06	1.17995e-05	4.39963	3.1794	1.40111	1.38379
55703	POLR3B	7.78746e-08	9.53007e-07	7.282	5.11752	1.40156	1.42295
8936	WASF1	3.47201e-08	4.67001e-07	9.81064	7.22124	1.40157	1.35858
6525	SMTN	0.000643178	0.00117969	3.59587	2.59382	1.40195	1.38632
118980	SFXN2	1.97046e-06	1.21066e-05	6.64535	4.57494	1.40229	1.45256
100130519	TMEM221	0.005605	0.00687615	2.86723	2.18474	1.40293	1.31239
28227	PPP2R3B	0.00225645	0.00325181	4.32099	2.45592	1.40372	1.75942
79963	ABCA11P	0.0012523	0.00204208	4.69686	3.19773	1.40493	1.46881
344595	LOC344595	0.016414	0.0175935	4.6138	3.06276	1.40532	1.50642
81624	DIAPH3	1.89888e-08	2.86366e-07	7.23111	5.02871	1.40559	1.43796
4692	NDN	1.15103e-06	8.06803e-06	9.68482	7.30899	1.40561	1.32506
63979	FIGNL1	5.82487e-08	7.49701e-07	6.5514	4.62901	1.40708	1.41529
91875	TTC5	3.80423e-07	3.42151e-06	5.40169	3.85335	1.408	1.40182
117178	SSX2IP	0.000272156	0.000596664	5.56577	3.6572	1.40839	1.52187
2619	GAS1	0.00668456	0.00799043	6.68851	4.74254	1.40994	1.41032
9900	SV2A	0.025366	0.0261363	3.0602	2.44998	1.41035	1.24907
80119	PIF1	0.000451585	0.000894271	3.47714	2.54743	1.41113	1.36496
28968	SLC6A16	0.0110037	0.0123245	2.791	2.29725	1.41125	1.21493
8367	HIST1H4E	0.0027077	0.0037852	3.10132	2.28468	1.41287	1.35744
9260	PDLIM7	0.00142532	0.00224	3.27164	2.43533	1.41354	1.34341
55345	C4orf21	0.000262632	0.000583497	5.46072	3.86829	1.41481	1.41166
80178	C16orf59	5.89283e-10	2.37783e-08	4.58264	3.16407	1.41635	1.44833
3298	HSF2	0.000109173	0.000298525	7.15018	5.45893	1.41639	1.30981
54821	ERCC6L	1.16021e-07	1.35005e-06	5.61037	3.74839	1.41772	1.49674
55384	MEG3	0.00344806	0.004617	6.82228	4.79502	1.41776	1.42279
169270	ZNF596	0.000127539	0.000334649	4.5064	2.96365	1.41819	1.52056
8975	USP13	2.22911e-10	1.23261e-08	7.27736	4.92942	1.41828	1.47631
158295	MGC24103	0.010411	0.0117666	8.77631	6.13824	1.41848	1.42978
675	BRCA2	1.02267e-05	4.47757e-05	4.668	3.18332	1.4188	1.46639
55906	ZC4H2	2.30751e-05	8.65605e-05	4.49484	2.99821	1.4213	1.49918
92979	MARCH9	0.000631293	0.00116504	4.26502	2.98507	1.42135	1.42879
4085	MAD2L1	5.10214e-09	1.10817e-07	8.93317	6.41272	1.42371	1.39304
343069	HNRNPCL1	2.02785e-05	7.8232e-05	6.83878	4.86146	1.42448	1.40673
6419	SETMAR	1.60824e-05	6.54253e-05	5.40659	3.68859	1.42474	1.46576
81930	KIF18A	1.5508e-10	9.64729e-09	6.9207	4.87248	1.42501	1.42036
100506119	LOC100506119	0.0295199	0.0299207	5.17027	4.04824	1.42622	1.27717
84063	KIRREL2	0.0163283	0.0175257	3.65499	2.52719	1.42655	1.44627
84765	ZNF577	0.0031386	0.0042677	3.69957	2.41032	1.42741	1.53489
157313	CDCA2	1.34137e-08	2.27575e-07	5.93896	4.07276	1.42744	1.45821
55344	PLCXD1	3.24811e-07	3.03089e-06	6.53584	4.20162	1.42798	1.55555
23266	LPHN2	0.0111544	0.0124745	9.35602	5.75547	1.42837	1.62559
91461	PKDCC	0.00272455	0.00379785	9.67841	6.4487	1.4288	1.50083
10144	FAM13A	0.000263724	0.000585052	5.68543	3.83238	1.42993	1.48352
891	CCNB1	2.0241e-06	1.23851e-05	9.36768	7.13259	1.43145	1.31336
440590	ZYG11A	0.00795262	0.00929778	3.56878	2.30667	1.43178	1.54716
8318	CDC45	2.03001e-08	2.97137e-07	7.17725	4.5548	1.43199	1.57576
8086	AAAS	0.00187523	0.00279732	5.49115	3.27621	1.4337	1.67607
55789	DEPDC1B	2.53681e-05	9.39815e-05	6.76011	4.85591	1.43376	1.39214
54522	ANKRD16	2.23018e-05	8.47243e-05	4.99332	3.64961	1.43464	1.36818
79711	IPO4	4.3808e-07	3.79705e-06	7.91236	5.28104	1.4353	1.49826
2305	FOXM1	1.1281e-06	7.94456e-06	5.8754	4.00682	1.43543	1.46635
2550	GABBR1	0.0281388	0.0286962	5.21275	2.58032	1.4372	2.02019
990	CDC6	5.90951e-06	3.01123e-05	6.68026	4.05315	1.43765	1.64817
26960	NBEA	0.0032162	0.00435734	6.98232	3.97813	1.43832	1.75518
8339	HIST1H2BG	0.000903493	0.00156305	6.25599	3.95667	1.44331	1.58112
4239	MFAP4	0.0137111	0.0149969	4.91041	3.72191	1.44391	1.31932
1639	DCTN1	0.00047381	0.000930788	6.92608	4.02729	1.4442	1.71979
4351	MPI	2.2755e-06	1.35893e-05	6.17635	4.03824	1.44466	1.52947
890	CCNA2	6.57418e-10	2.52611e-08	8.22008	5.78617	1.44493	1.42064
80775	TMEM177	1.58249e-08	2.5405e-07	6.38524	4.25334	1.44496	1.50123
114991	ZNF618	1.34601e-06	8.97138e-06	6.85773	4.65527	1.44643	1.47311
5558	PRIM2	0.000174009	0.000429415	5.30363	3.24214	1.44653	1.63584
10721	POLQ	4.92127e-05	0.000155995	5.75216	4.07563	1.44681	1.41135
113130	CDCA5	5.95048e-07	4.67582e-06	6.97916	4.91817	1.44769	1.41906
54756	IL17RD	0.00386002	0.00502004	5.97483	4.24327	1.44838	1.40807
25974	MMACHC	3.54562e-06	1.94984e-05	4.25676	2.82925	1.44903	1.50455
5087	PBX1	0.013342	0.0146252	4.48915	3.43301	1.44907	1.30764
54165	DCUN1D1	0.000240208	0.000548172	5.59768	3.63925	1.44926	1.53814
6877	TAF5	5.15454e-08	6.69194e-07	6.66809	4.77225	1.44962	1.39726
23066	CAND2	2.8778e-06	1.65747e-05	7.55104	4.84433	1.45086	1.55874
79896	THNSL1	4.09703e-05	0.00013551	4.19801	2.82047	1.45168	1.48841
3229	HOXC13	0.00367882	0.00483733	4.78463	3.0998	1.45257	1.54353
51477	ISYNA1	5.05047e-05	0.00015835	8.98987	5.90551	1.45382	1.52228
773	CACNA1A	0.000335082	0.000704617	5.46653	3.72269	1.45432	1.46844
100124700	HOTAIR	0.0331816	0.0333379	5.49488	2.87375	1.45519	1.9121
63934	ZNF667	5.32868e-05	0.000164715	7.81943	4.91186	1.45652	1.59195
79019	CENPM	7.08361e-07	5.46129e-06	7.13488	5.19724	1.45756	1.37282
1058	CENPA	2.71255e-07	2.75499e-06	7.72602	5.58695	1.4577	1.38287
27346	TMEM97	3.13936e-07	2.9665e-06	8.60113	5.59434	1.45775	1.53747
283431	GAS2L3	0.000215318	0.000505481	5.67504	3.85948	1.45968	1.47041
116039	OSR2	0.0105793	0.0119117	7.57382	4.90605	1.45989	1.54377
81931	ZNF93	1.21294e-07	1.38722e-06	8.21756	5.52448	1.46158	1.48748
54801	HAUS6	4.74585e-07	3.91467e-06	6.85218	4.48257	1.46237	1.52863
124637	CYB5D1	0.000402418	0.000814861	4.9736	3.16	1.4644	1.57392
220134	SKA1	3.56566e-06	1.95001e-05	4.80786	3.31285	1.46494	1.45128
5557	PRIM1	9.68718e-06	4.3366e-05	6.59082	4.04101	1.46677	1.63098
4221	MEN1	1.30518e-05	5.4431e-05	6.57643	4.14123	1.46715	1.58804
374654	KIF7	7.13297e-07	5.46129e-06	5.53799	3.33027	1.46781	1.66293
196394	AMN1	0.00145993	0.00227999	3.48916	2.36097	1.46843	1.47785
284992	CCDC150	0.00017484	0.000430752	3.6162	2.72143	1.46964	1.32879
5983	RFC3	2.07459e-10	1.1913e-08	7.1248	4.81625	1.46971	1.47932
56931	DUS3L	2.90198e-07	2.86826e-06	6.06094	4.16037	1.47029	1.45683
6502	SKP2	0.00227816	0.00327565	4.00136	2.62077	1.47148	1.52679
6909	TBX2	0.000540765	0.00103111	7.15826	4.78977	1.47338	1.49449
154043	CNKSR3	0.0069588	0.00826531	6.7355	4.39018	1.47383	1.53422
84548	TMEM185A	0.00236332	0.00337004	3.24463	2.45703	1.47386	1.32055
116832	RPL39L	1.53595e-08	2.51998e-07	6.30705	4.12945	1.47433	1.52733
80742	PRR3	5.24992e-10	2.17726e-08	5.88263	4.1738	1.47475	1.40942
3292	HSD17B1	0.00217022	0.0031673	5.89638	3.48932	1.47481	1.68984
10262	SF3B4	0.00536121	0.00661511	3.82785	2.07997	1.47542	1.84034
79071	ELOVL6	3.19145e-05	0.000111791	7.6414	5.50238	1.47979	1.38874
9700	ESPL1	2.21851e-06	1.33021e-05	6.8047	4.82678	1.48059	1.40978
9928	KIF14	4.54095e-07	3.85358e-06	6.74738	4.35258	1.4819	1.5502
3833	KIFC1	1.67473e-09	4.80841e-08	7.17609	4.70295	1.48195	1.52587
147686	ZNF418	1.70928e-05	6.86008e-05	4.19418	2.70878	1.48227	1.54836
91614	DEPDC7	0.000833944	0.00146652	5.82802	2.93717	1.48265	1.98423
54875	CNTLN	5.64177e-06	2.90454e-05	5.35799	3.66917	1.48305	1.46027
10389	SCML2	0.000477693	0.000933503	4.129	2.93465	1.48455	1.40698
57631	LRCH2	0.00483642	0.00604249	4.88652	3.06974	1.48459	1.59184
123355	LRRC28	3.34394e-05	0.0001153	4.07845	2.67091	1.48511	1.52699
65975	STK33	0.010704	0.0120248	2.41675	1.96505	1.48551	1.22987
4288	MKI67	1.72282e-08	2.65172e-07	7.0479	4.45926	1.48612	1.58051
64943	NT5DC2	0.00020741	0.000493879	7.11516	4.39399	1.4863	1.61929
55157	DARS2	0.000226062	0.000526158	4.43969	2.61372	1.48655	1.69861
79746	ECHDC3	0.000999277	0.00169729	4.75192	2.46514	1.48987	1.92765
134728	IRAK1BP1	7.64071e-06	3.60999e-05	4.99975	3.2406	1.49083	1.54285
1628	DBP	0.000921675	0.00159082	3.56566	2.59172	1.4938	1.37579
7272	TTK	1.93811e-06	1.21066e-05	8.41914	5.44033	1.49426	1.54754
1047	CLGN	0.0265435	0.027218	3.47804	2.72981	1.49475	1.2741
2030	SLC29A1	0.0161463	0.0173553	3.7248	2.26848	1.49553	1.64198
90784	LOC90784	1.63471e-07	1.80786e-06	5.58948	3.91837	1.49569	1.42648
100170841	C17orf96	7.05252e-06	3.42978e-05	5.98702	4.02983	1.49702	1.48567
58513	EPS15L1	0.000141773	0.000361206	3.15069	2.22241	1.49909	1.41769
6913	TBX15	0.00165071	0.00252252	6.82059	3.97861	1.50044	1.71431
7157	TP53	0.00130805	0.00211126	4.77089	2.62268	1.50059	1.81909
283554	GPR137C	0.0127382	0.0140356	3.2371	2.49828	1.50161	1.29573
11169	WDHD1	2.6924e-07	2.75325e-06	5.03408	3.13332	1.50616	1.60663
6233	RPS27A	7.46705e-05	0.00021774	5.18772	3.02536	1.50839	1.71474
89944	GLB1L2	0.00498587	0.00620843	6.61426	3.10659	1.50867	2.12911
9752	PCDHA9	0.00125288	0.00204208	4.56981	2.74469	1.50887	1.66496
283464	GXYLT1	0.000280708	0.00061238	5.47906	3.67417	1.51089	1.49124
287	ANK2	0.0241726	0.0250276	6.13689	3.68049	1.51094	1.66741
51512	GTSE1	1.53825e-09	4.63438e-08	5.92055	3.85472	1.5114	1.53592
26256	CABYR	0.00106251	0.00178758	3.54207	2.41324	1.51228	1.46777
5427	POLE2	3.61766e-12	1.06586e-09	7.67805	5.16668	1.51274	1.48607
57030	SLC17A7	0.00649528	0.00780793	4.10876	2.40503	1.51281	1.7084
54478	FAM64A	1.45599e-06	9.49255e-06	7.50689	5.39623	1.51394	1.39113
221421	RSPH9	0.00207068	0.00304285	3.18203	2.39415	1.51749	1.32909
22869	ZNF510	2.32932e-06	1.37457e-05	3.92525	2.74414	1.51908	1.43041
7991	TUSC3	4.44156e-05	0.000144157	7.15902	4.08436	1.52022	1.75279
54475	NLE1	0.000250501	0.000564099	3.26668	2.14887	1.52152	1.52019
9658	ZNF516	0.000998382	0.00169729	6.15956	3.62653	1.52298	1.69847
55329	MNS1	5.2518e-07	4.26138e-06	7.14325	4.71105	1.52359	1.51627
2535	FZD2	9.84384e-06	4.36556e-05	7.06545	4.23747	1.52409	1.66738
3225	HOXC9	0.000100592	0.000279152	7.87961	5.37305	1.52663	1.46651
1763	DNA2	4.43519e-09	9.88319e-08	6.81187	4.39988	1.52666	1.54819
83461	CDCA3	1.69564e-08	2.63707e-07	7.76109	4.9302	1.52701	1.5742
4232	MEST	0.000159928	0.000398453	14.4534	8.37934	1.52792	1.72488
898	CCNE1	6.67757e-09	1.38467e-07	7.44559	4.717	1.52971	1.57846
2052	EPHX1	0.0192229	0.0203113	5.36966	2.16703	1.53154	2.4779
9475	ROCK2	0.00485332	0.00605854	4.30256	2.20987	1.53236	1.94698
286343	LURAP1L	0.0347024	0.0347257	5.90939	2.47193	1.53406	2.3906
55732	C1orf112	1.62512e-06	1.05492e-05	4.76189	3.06451	1.53417	1.55388
64978	MRPL38	0.00272692	0.00379785	5.47047	2.87618	1.53706	1.90199
7976	FZD3	0.00293375	0.00405189	5.20613	2.62721	1.5371	1.98162
27151	CPAMD8	0.000140298	0.000358153	5.6042	3.33745	1.54046	1.67919
170850	KCNG3	0.000363359	0.000750338	3.50049	2.2178	1.54224	1.57836
27229	TUBGCP4	9.71982e-09	1.73387e-07	6.73754	4.25071	1.54227	1.58504
81578	COL21A1	0.0205189	0.0215282	5.75807	3.67408	1.54306	1.56721
995	CDC25C	9.25768e-08	1.10574e-06	4.67726	3.08621	1.54467	1.51553
84140	FAM161A	4.87437e-05	0.000154839	4.84826	2.95768	1.54694	1.63921
7546	ZIC2	0.0201973	0.0212356	7.74815	4.59335	1.54749	1.68682
84318	CCDC77	1.74536e-05	6.95816e-05	4.54508	2.73932	1.54906	1.6592
84722	PSRC1	0.000349565	0.00072688	6.48121	3.43058	1.54974	1.88925
57167	SALL4	0.000621826	0.00115328	8.98471	4.4415	1.55155	2.0229
7138	TNNT1	0.00030144	0.000652246	10.9516	6.89809	1.55196	1.58763
9456	HOMER1	3.10368e-06	1.7619e-05	9.81529	6.20288	1.55592	1.58238
3226	HOXC10	4.39017e-05	0.0001428	7.94063	5.12866	1.55663	1.54829
27077	B9D1	1.50182e-05	6.19398e-05	6.07538	3.3018	1.56389	1.84002
894	CCND2	1.89601e-05	7.35259e-05	7.36054	4.53184	1.56419	1.62418
1062	CENPE	7.16544e-09	1.4264e-07	7.95073	5.06478	1.56436	1.56981
23475	QPRT	0.000105059	0.000289223	7.84331	3.77151	1.56495	2.07962
4281	MID1	0.00824655	0.00959798	7.79342	5.00086	1.56693	1.55842
51659	GINS2	3.41975e-09	8.23498e-08	8.22466	5.66031	1.56937	1.45304
135295	SRSF12	0.00194771	0.00288485	4.02405	2.58789	1.57081	1.55495
83690	CRISPLD1	0.018106	0.0192812	6.44448	3.31455	1.57314	1.9443
9329	GTF3C4	8.08216e-10	2.87301e-08	5.98965	3.77565	1.57375	1.58639
8438	RAD54L	1.57533e-08	2.5405e-07	5.92437	3.7053	1.57543	1.59889
11004	KIF2C	7.04662e-08	8.84084e-07	7.599	4.82031	1.57682	1.57645
11197	WIF1	0.0231728	0.0241431	5.65299	2.91089	1.57854	1.94202
95681	CEP41	0.000309026	0.000663851	7.04583	4.35157	1.57908	1.61915
221322	C6orf170	0.000402852	0.000814861	6.04751	4.45251	1.58133	1.35822
24137	KIF4A	3.26286e-08	4.42859e-07	7.18991	4.56091	1.58597	1.57642
100628315	DNM3OS	8.61121e-06	3.98035e-05	11.0459	7.52295	1.58624	1.4683
283298	OLFML1	0.00405648	0.00521648	7.48586	3.51738	1.589	2.12825
3219	HOXB9	0.00242797	0.00344577	3.77468	2.49932	1.5899	1.51028
55722	CEP72	0.000374017	0.000767044	3.79997	2.8438	1.59096	1.33623
1373	CPS1	0.00352061	0.00469867	4.41598	2.70846	1.59144	1.63044
27005	USP21	1.91449e-06	1.20605e-05	5.78904	3.26432	1.5999	1.77343
252995	FNDC5	0.0234949	0.0244105	2.71621	2.16773	1.60156	1.25302
2053	EPHX2	0.00204983	0.00302112	4.81096	2.17609	1.60429	2.21082
55070	DET1	4.04263e-06	2.14791e-05	5.01771	3.02547	1.6061	1.65849
4921	DDR2	0.00157391	0.00242753	6.49285	3.31295	1.60627	1.95984
51514	DTL	9.7758e-10	3.28096e-08	8.22632	5.20476	1.6085	1.58054
3070	HELLS	2.91793e-06	1.66277e-05	7.64507	4.49398	1.61203	1.70118
333	APLP1	0.000266806	0.000589263	4.02743	2.03389	1.61462	1.98017
332	BIRC5	9.88903e-10	3.28096e-08	6.43131	3.94415	1.6169	1.63059
51050	PI15	0.0191177	0.0202431	5.47206	2.93507	1.61778	1.86437
641	BLM	1.52801e-08	2.51998e-07	6.18217	3.70155	1.61908	1.67016
5536	PPP5C	0.00208547	0.00305855	3.14824	2.41526	1.61989	1.30348
23025	UNC13A	6.52216e-05	0.000195927	5.4141	2.78533	1.62039	1.94379
10024	TROAP	7.57474e-09	1.47294e-07	3.76511	2.21721	1.62372	1.69813
387640	SKIDA1	0.000124265	0.00033012	5.22311	2.92166	1.62593	1.78772
81610	FAM83D	7.59527e-08	9.37169e-07	8.39111	5.15488	1.62689	1.6278
54510	PCDH18	0.00180879	0.00271955	8.8896	5.19111	1.62786	1.71247
55711	FAR2	0.0126257	0.0139424	3.03737	2.15368	1.62833	1.41032
22974	TPX2	4.93508e-07	4.02627e-06	8.61233	5.18025	1.63039	1.66253
440738	MAP1LC3C	0.0179812	0.019162	3.66924	2.82969	1.63579	1.29669
646576	HHIP-AS1	0.0245089	0.025288	6.33077	2.30745	1.6359	2.74362
3012	HIST1H2AE	0.000708941	0.00127987	6.50773	2.82111	1.63901	2.3068
341880	SLC35F4	0.00519311	0.00644498	3.57282	2.80124	1.64522	1.27544
4902	NRTN	0.00227957	0.00327565	3.15535	2.14668	1.64526	1.46988
22859	LPHN1	3.07436e-09	7.59011e-08	7.23025	4.21772	1.64579	1.71425
25830	SULT4A1	3.09201e-05	0.000109914	4.84362	2.94823	1.65663	1.64289
4435	CITED1	0.00218296	0.00317657	3.28289	2.15491	1.65798	1.52345
80823	BHLHB9	8.12381e-05	0.000234148	5.5796	3.08377	1.65937	1.80934
767579	SNORD114-3	0.000221	0.000516359	8.09313	4.25421	1.66129	1.90238
54332	GDAP1	2.7066e-06	1.56626e-05	5.48015	3.34244	1.66197	1.63957
92162	TMEM88	0.00491906	0.00613035	3.13042	2.23742	1.66269	1.39912
100505491	LOC100505491	0.0195876	0.0206527	9.71503	2.71989	1.67502	3.57185
90485	ZNF835	0.00039038	0.000794056	3.9684	2.09678	1.67845	1.89262
23089	PEG10	0.00177204	0.00267508	7.90341	3.06521	1.67846	2.57842
254528	MEIOB	0.000369265	0.000760432	5.43272	2.73023	1.67987	1.98984
84759	PCGF1	0.000476005	0.000933503	7.85405	3.56623	1.6812	2.20234
389084	C2orf82	0.00098141	0.00167265	4.70204	1.99431	1.68158	2.35773
1024	CDK8	3.0671e-05	0.00010955	5.74521	2.96418	1.68184	1.93821
84856	LOC84856	0.0024474	0.00347005	4.97331	2.26929	1.68837	2.19157
126129	CPT1C	1.96479e-06	1.21066e-05	9.24077	4.88315	1.68956	1.89238
84221	C21orf56	0.000134366	0.000345916	5.21063	2.97359	1.6897	1.7523
55784	MCTP2	0.00628611	0.00758091	3.41474	2.4356	1.69634	1.40201
132430	PABPC4L	0.0024152	0.00343092	4.5271	2.72272	1.70448	1.66271
5915	RARB	0.00182973	0.00274275	3.91343	2.39368	1.70461	1.6349
57405	SPC25	4.56855e-07	3.85358e-06	6.48496	3.3365	1.7119	1.94364
56521	DNAJC12	0.00210949	0.00308771	4.0031	2.8309	1.71379	1.41407
9212	AURKB	1.74136e-08	2.65292e-07	6.92569	3.75685	1.7162	1.84348
79698	ZMAT4	0.0177234	0.0189278	2.54341	1.99948	1.71684	1.27203
150244	ZDHHC8P1	0.00258365	0.00363905	4.6794	2.39906	1.71697	1.95052
384	ARG2	0.00340283	0.00457861	4.25252	2.25466	1.71859	1.8861
348093	RBPMS2	3.66353e-05	0.00012431	6.75089	3.01006	1.74026	2.24277
83987	CCDC8	5.11588e-12	1.09114e-09	9.065	4.92701	1.74029	1.83986
11339	OIP5	6.23528e-12	1.16366e-09	7.77565	4.27888	1.74215	1.81722
79033	ERI3	0.000366058	0.000754868	5.13108	2.53006	1.74511	2.02804
65012	SLC26A10	0.000460325	0.00090788	3.9806	2.65113	1.75549	1.50147
81831	NETO2	1.87108e-05	7.31336e-05	7.76175	4.34416	1.75584	1.78671
64399	HHIP	0.0186842	0.0198404	7.57066	2.51401	1.75684	3.01139
55388	MCM10	1.04735e-10	7.46861e-09	6.11127	3.34953	1.75961	1.82452
26052	DNM3	3.24521e-05	0.00011294	5.44466	2.80392	1.76966	1.9418
81620	CDT1	2.97801e-09	7.59011e-08	5.0541	2.8364	1.77449	1.78187
8351	HIST1H3D	0.00182313	0.00273561	6.74794	2.18353	1.77575	3.09038
8536	CAMK1	2.77882e-07	2.77172e-06	5.30846	2.91311	1.77885	1.82227
727936	GXYLT2	2.05335e-06	1.25129e-05	8.76927	4.04793	1.77939	2.16636
79187	FSD1	0.000786948	0.00140037	4.29592	2.15076	1.79324	1.99739
54796	BNC2	3.45869e-05	0.000118708	8.14468	4.07118	1.79424	2.00057
8908	GYG2	0.00231818	0.00332154	3.68107	2.36272	1.79574	1.55798
83990	BRIP1	4.97594e-08	6.51674e-07	5.80941	3.38259	1.79578	1.71744
23397	NCAPH	9.43126e-11	7.41099e-09	5.7498	2.83626	1.80098	2.02725
1789	DNMT3B	4.65299e-07	3.88096e-06	7.3534	3.46668	1.82454	2.12116
65267	WNK3	0.000121089	0.00032341	4.22725	2.46307	1.8302	1.71625
23635	SSBP2	4.04712e-10	1.72639e-08	10.8507	5.76386	1.83173	1.88255
4969	OGN	0.000954461	0.00163419	8.42162	3.41023	1.83973	2.46952
90381	TICRR	2.83519e-10	1.36547e-08	4.15899	2.25999	1.85063	1.84027
55228	PNMAL1	0.000132729	0.000344633	9.96369	4.48097	1.85173	2.22356
84296	GINS4	1.2746e-05	5.37564e-05	4.67768	2.41067	1.85859	1.9404
58485	TRAPPC1	0.00159954	0.00246197	8.45973	2.88954	1.86651	2.92771
57484	RNF150	0.000147355	0.000372252	4.4873	2.24981	1.87624	1.99452
63982	ANO3	0.00455578	0.00575446	2.98988	2.39293	1.89946	1.24947
84502	JPH4	0.000640066	0.00117687	4.81219	2.83344	1.91227	1.69835
55635	DEPDC1	8.85407e-11	7.34396e-09	7.26204	4.01961	1.91439	1.80665
5608	MAP2K6	0.000105637	0.00028992	6.79008	2.90978	1.91971	2.33354
56992	KIF15	3.76144e-10	1.65172e-08	7.78109	4.05959	1.92198	1.91672
84057	MND1	2.11757e-09	5.85468e-08	7.02654	3.54271	1.92209	1.98338
5347	PLK1	0.000720965	0.0013	3.74687	2.02034	1.92371	1.85458
646903	LOC646903	0.000261956	0.000582861	4.79795	2.49616	1.93168	1.92213
57061	HYMAI	0.00109129	0.00182044	6.71635	2.77291	1.94542	2.42213
220042	C11orf82	2.39508e-10	1.27709e-08	6.53856	3.09021	1.96389	2.11589
56917	MEIS3	0.000448195	0.000892207	4.62006	2.06644	1.97089	2.23576
84083	ZRANB3	1.55204e-09	4.63438e-08	7.12301	3.37999	1.97458	2.10741
80263	TRIM45	9.85436e-07	7.00598e-06	5.58101	2.4832	1.99407	2.24751
770	CA11	2.78471e-07	2.77172e-06	7.71903	2.49275	2.00032	3.09659
4038	LRP4	0.000242426	0.000551741	5.67748	2.40409	2.00459	2.36159
143282	FGFBP3	0.00433545	0.00550411	5.24804	2.40683	2.00659	2.18048
2245	FGD1	1.06361e-10	7.46861e-09	6.52284	3.12723	2.00695	2.08582
9156	EXO1	2.48195e-14	3.70556e-11	6.02887	3.0108	2.01004	2.00242
90378	SAMD1	0.000345307	0.000722048	4.98708	2.05334	2.05427	2.42877
55859	BEX1	0.000148261	0.000373908	6.87478	2.76685	2.06712	2.4847
7216	TRO	3.62019e-11	3.86068e-09	7.43145	3.34056	2.07658	2.22461
100169890	PEG3-AS1	0.00202728	0.00299084	3.35424	2.29196	2.081	1.46348
55190	NUDT11	4.13152e-06	2.17963e-05	7.46487	2.74455	2.09699	2.71988
2254	FGF9	0.00105856	0.00178379	6.9542	2.65439	2.0971	2.61988
4653	MYOC	0.00718757	0.00849646	3.05909	2.37828	2.12732	1.28626
2070	EYA4	0.00340807	0.00457861	3.91527	2.60257	2.14921	1.50439
26227	PHGDH	5.18893e-11	4.84192e-09	7.7242	3.15277	2.1575	2.44997
23632	CA14	0.000486037	0.000946094	5.70399	2.36033	2.17871	2.41661
11013	TMSB15A	0.000186187	0.000451994	6.96108	2.34676	2.32677	2.96625
25928	SOSTDC1	0.00368064	0.00483733	3.59008	2.32807	2.3836	1.54209
5178	PEG3	4.80109e-06	2.49757e-05	8.19018	3.66823	2.40122	2.23273
5179	PENK	0.000869605	0.00151319	6.84623	2.20948	2.45347	3.09856
140578	CHODL	0.00112055	0.00186094	5.76066	2.14043	2.47787	2.69136
4744	NEFH	7.81313e-10	2.84512e-08	9.26714	2.8706	2.47918	3.2283
23532	PRAME	2.74828e-10	1.36547e-08	9.71874	3.46467	2.49398	2.8051
6297	SALL2	1.10292e-09	3.57971e-08	8.27466	2.68295	2.50988	3.08417
2263	FGFR2	4.55873e-07	3.85358e-06	8.48188	2.52857	2.74045	3.35441
80312	TET1	3.00677e-11	3.48402e-09	8.03042	2.31047	3.07161	3.47566
8788	DLK1	2.24175e-08	3.24944e-07	11.4182	2.08373	4.42606	5.4797

## Sheet: Common genes NMF WelchtTest
ABCC3
ABI3BP
ADAMDEC1
AHNAK2
AIM1
ALS2CL
AQP1
ARAP2
BEX1
BIRC3
BRIP1
C10orf116
C11orf82
C15orf48
C15orf52
C19orf33
C3
CA11
CA14
CADPS2
CAV2
CCL18
CD55
CDH13
CDH2
CEACAM1
CFB
CFI
CHODL
CHST11
CLDN1
CLDN7
COL10A1
COMP
CPXM2
CRYAB
CSF2RB
CXCL13
CXCL14
CXCL2
DEPDC1
DLK1
DNMT3B
DSG2
EDN1
EFEMP1
ELL2
EPDR1
EREG
EXO1
EYA4
FAP
FERMT1
FGD1
FGF7
FGF9
FGFBP3
FGFR2
FHOD3
FXYD5
FZD10
FZD6
GAB3
GBP3
GPR87
HHIP
HIST1H3D
HYMAI
IGLL3P
IL7R
ITGA10
ITGA2
ITGA3
ITGBL1
JPH4
KCNN4
KIF15
KLF5
LAMC2
LAMP3
LIMCH1
LINC00341
LOC100505491
LOC646903
LRP4
LY75
MAP2K6
MEIS3
MFAP5
MGLL
MIR31HG
MND1
MT1M
MUC16
MYO1D
NEFH
NMNAT2
NOX4
NT5E
NUDT11
PDGFA
PDZK1IP1
PEG3
PEG3-AS1
PENK
PERP
PHGDH
PLA2G4C
PLK1
PLSCR4
PLXDC2
PMAIP1
PNMAL1
PRAME
PTPRK
RARRES1
RNF150
RSAD2
S100P
SALL2
SAMD1
SATB2
SDC4
SEMA3C
SERPINA3
SFRP2
SFRP4
SLC26A10
SLC46A3
SLCO2A1
SOSTDC1
SPOCK1
SRPX2
SULF1
SYNC
TACSTD2
TET1
THBD
TICRR
TM4SF18
TMEM200A
TMSB15A
TOR4A
TPBG
TPTE2P6
TRBC2
TRIM38
TRIM45
TRO
TSPAN1
TSTD1
UBD
UPP1
WIF1
WNK3
ZHX2
ZRANB3

## Sheet: DAVID analysis
Category	Term	Count	%	PValue	Genes	List Total	Pop Hits	Pop Total	Fold Enrichment	Bonferroni	Benjamini	FDR
GOTERM_BP_FAT	GO:0006955~immune response	109	12.274774774774775	2.42290595930667E-28	10346, 5168, 8530, 2643, 7292, 100130100, 29126, 6347, 8743, 10544, 6352, 1520, 8542, 4688, 7409, 9547, 23643, 6362, 4938, 3001, 3140, 2213, 64135, 7100, 5971, 10673, 6892, 925, 27086, 28908, 311, 8764, 3512, 3514, 1130, 4783, 5699, 629, 23586, 5698, 3430, 29760, 2634, 3117, 3119, 2635, 10512, 10417, 9235, 340061, 115362, 6387, 3937, 718, 5336, 6672, 3426, 7057, 127544, 3627, 59307, 2919, 64581, …	663	690	13528	3.223275843224692	7.125766426320916E-25	7.125766426320916E-25	4.353211093209733E-25
SP_PIR_KEYWORDS	signal	269	30.292792792792795	1.376443737347476E-25	100130100, 29126, 6347, 1311, 6352, 8323, 11098, 7162, 6614, 1824, 375033, 1829, 2202, 79812, 5742, 23643, 27074, 55959, 165, 347, 57211, 6362, 3918, 51162, 3491, 84898, 2331, 1490, 3912, 2213, 55214, 22795, 10875, 6892, 925, 313, 5352, 8764, 1439, 12, 27286, 25907, 1842, 25903, 22925, 221395, 83716, 414, 7045, 629, 3730, 1306, 914, 915, 1301, 1300, 23529, 6387, 118429, 718, 27299, 6385, 7058, 18…	870	3250	19235	1.8299610963748894	6.978569748351702E-23	6.978569748351702E-23	1.9860105596570408E-22
UP_SEQ_FEATURE	signal peptide	269	30.292792792792795	2.4675723089535146E-25	100130100, 29126, 6347, 1311, 6352, 8323, 11098, 7162, 6614, 1824, 375033, 1829, 2202, 79812, 5742, 23643, 27074, 55959, 165, 347, 57211, 6362, 3918, 51162, 3491, 84898, 2331, 1490, 3912, 2213, 55214, 22795, 10875, 6892, 925, 313, 5352, 8764, 1439, 12, 27286, 25907, 1842, 25903, 22925, 221395, 83716, 414, 7045, 629, 3730, 1306, 914, 915, 1301, 1300, 23529, 6387, 118429, 718, 27299, 6385, 7058, 18…	868	3250	19113	1.8225441332860688	6.210879501635996E-22	6.210879501635996E-22	4.356408063785682E-22
SP_PIR_KEYWORDS	disulfide bond	232	26.126126126126124	2.8976281812126026E-19	3084, 100130100, 29126, 1193, 6347, 1311, 6352, 8323, 11098, 6614, 10610, 375033, 2202, 79812, 5742, 23643, 51363, 347, 57211, 6362, 3918, 51162, 3491, 2331, 1490, 3912, 2213, 22795, 10875, 6892, 928, 925, 313, 8764, 1439, 27286, 25903, 22925, 221395, 83716, 7045, 629, 1306, 914, 915, 1305, 6387, 118429, 718, 27299, 1839, 7058, 7057, 7056, 3627, 59307, 3384, 3385, 64581, 8840, 6590, 8639, 3383, 3…	870	2924	19235	1.7542179662562698	1.4690974878747895E-16	7.345487439373948E-17	4.1808611639571184E-16
GOTERM_CC_FAT	GO:0044421~extracellular region part	115	12.950450450450452	5.207773773511651E-19	7292, 3084, 9241, 10404, 83872, 94025, 6347, 8743, 1311, 6352, 2152, 2202, 79812, 8542, 2157, 1893, 9547, 5549, 23643, 55959, 347, 1906, 6362, 27122, 51162, 1513, 7412, 3918, 23452, 6695, 2331, 1490, 3912, 4320, 4023, 22795, 10875, 10673, 10272, 2069, 1842, 22925, 7424, 83716, 7045, 10516, 3730, 1306, 5154, 1301, 1300, 10418, 10512, 10417, 9235, 23529, 1116, 1305, 6387, 718, 3426, 1839, 89932, 70…	641	960	12782	2.3887317992719708	1.8591752371436594E-16	1.8591752371436594E-16	7.143528521285806E-16
SP_PIR_KEYWORDS	glycoprotein	305	34.346846846846844	2.2043023522280155E-18	1410, 3084, 29126, 6347, 1311, 6352, 8323, 11098, 11320, 7162, 6614, 1824, 375033, 10610, 1829, 2202, 79812, 3290, 5742, 23643, 27074, 55959, 165, 51363, 93010, 347, 57211, 3918, 84898, 2331, 1490, 3912, 2213, 55214, 22795, 10875, 6892, 928, 925, 313, 5352, 311, 8764, 1439, 12, 25907, 1842, 25903, 22925, 221395, 51296, 83716, 414, 629, 3730, 55107, 1306, 914, 915, 187, 1301, 1300, 23529, 29015, 1…	870	4318	19235	1.5616731351785895	1.1175812925796038E-15	3.725270975265346E-16	3.180491602684773E-15
UP_SEQ_FEATURE	disulfide bond	220	24.774774774774773	3.749294641020961E-17	3084, 100130100, 29126, 1193, 6347, 1311, 6352, 8323, 11098, 6614, 10610, 375033, 2202, 79812, 5742, 23643, 347, 57211, 6362, 3918, 51162, 3491, 2331, 1490, 3912, 2213, 22795, 10875, 6892, 925, 313, 8764, 1439, 27286, 25903, 22925, 83716, 7045, 629, 914, 915, 6387, 718, 118429, 27299, 1839, 7058, 7057, 7056, 3627, 59307, 3384, 3385, 64581, 8840, 6590, 8639, 3383, 3624, 4070, 3108, 5328, 50848, 50…	868	2819	19113	1.7184493635191094	9.43697461144976E-14	4.71848730572488E-14	6.619241652366855E-14
GOTERM_BP_FAT	GO:0007155~cell adhesion	89	10.022522522522523	8.33339548401699E-17	1003, 119587, 3384, 94025, 3385, 6347, 64581, 145864, 3684, 8840, 8639, 1311, 10395, 3383, 9076, 3676, 6352, 3675, 8839, 7162, 80781, 6614, 1824, 1829, 23037, 50848, 7130, 9358, 2157, 5796, 50863, 634, 165, 3693, 9404, 6402, 3918, 7412, 3685, 3491, 6695, 64065, 55612, 1490, 4162, 3912, 83706, 5788, 1000, 8515, 4739, 22795, 965, 928, 56121, 961, 960, 3908, 9473, 1842, 3696, 1366, 5797, 51705, 3655…	663	700	13528	2.5942512389571215	3.2651659154225854E-13	1.63202784619898E-13	1.9984014443252818E-13
GOTERM_BP_FAT	GO:0022610~biological adhesion	89	10.022522522522523	9.103291740309775E-17	1003, 119587, 3384, 94025, 3385, 6347, 64581, 145864, 3684, 8840, 8639, 1311, 10395, 3383, 9076, 3676, 6352, 3675, 8839, 7162, 80781, 6614, 1824, 1829, 23037, 50848, 7130, 9358, 2157, 5796, 50863, 634, 165, 3693, 9404, 6402, 3918, 7412, 3685, 3491, 6695, 64065, 55612, 1490, 4162, 3912, 83706, 5788, 1000, 8515, 4739, 22795, 965, 928, 56121, 961, 960, 3908, 9473, 1842, 3696, 1366, 5797, 51705, 3655…	663	701	13528	2.5905504525962693	3.2651659154225854E-13	1.0880185641326534E-13	1.9984014443252818E-13
GOTERM_CC_FAT	GO:0005576~extracellular region	180	20.27027027027027	4.685987893437553E-16	5168, 8530, 7292, 3084, 100130100, 9241, 94025, 10404, 83872, 6347, 3003, 8743, 6423, 1311, 6352, 80833, 1520, 11320, 11098, 6614, 2152, 2202, 79812, 8542, 9358, 2157, 1893, 284207, 9547, 5549, 23643, 80830, 55959, 165, 51232, 1906, 347, 27122, 6362, 3918, 7412, 51162, 1513, 3491, 6695, 23452, 2331, 3001, 1490, 3912, 3140, 4320, 2621, 4023, 22795, 10875, 10673, 10272, 925, 28908, 12, 3512, 27286,…	641	2010	12782	1.7857359070482222	1.5853984791647235E-13	7.926992395823618E-14	6.106226635438361E-13
UP_SEQ_FEATURE	glycosylation site:N-linked (GlcNAc...)	288	32.432432432432435	6.7355105202104515E-16	3084, 29126, 6347, 1311, 8323, 11098, 11320, 7162, 6614, 1824, 375033, 10610, 1829, 2202, 79812, 3290, 5742, 23643, 27074, 55959, 165, 51363, 93010, 347, 57211, 3918, 84898, 2331, 1490, 3912, 2213, 55214, 22795, 10875, 6892, 928, 313, 5352, 8764, 1439, 12, 25907, 1842, 25903, 22925, 221395, 51296, 83716, 414, 629, 3730, 55107, 1306, 914, 915, 187, 1301, 23529, 29015, 118429, 718, 27299, 28231, 28…	868	4129	19113	1.5358780704759971	1.6766588117889114E-12	5.588862705963038E-13	1.176836406102666E-12
SP_PIR_KEYWORDS	Secreted	148	16.666666666666664	3.2594524359625374E-15	5168, 8530, 3084, 9241, 94025, 10404, 83872, 6347, 3003, 6423, 1311, 6352, 11320, 11098, 6614, 2202, 79812, 8542, 9358, 2157, 1893, 284207, 9547, 5549, 23643, 165, 51232, 347, 1906, 27122, 6362, 3918, 51162, 3491, 23452, 6695, 2331, 3001, 1490, 3912, 3140, 4320, 2621, 4023, 22795, 10875, 10673, 10272, 925, 12, 27286, 2069, 1842, 25903, 22925, 7424, 4582, 83716, 51705, 7045, 629, 10516, 1306, 5154…	870	1689	19235	1.9373362460273713	1.6323609131063677E-12	4.0811798385220754E-13	4.640732242933154E-12
GOTERM_BP_FAT	GO:0009611~response to wounding	72	8.108108108108109	5.761803172561292E-15	3627, 59307, 2919, 7292, 3084, 9241, 83872, 6347, 2252, 10544, 64581, 8639, 6352, 10392, 80833, 6614, 2152, 5265, 5328, 50848, 7130, 2157, 301, 2122, 23643, 7133, 6362, 1234, 5359, 1490, 7100, 928, 313, 960, 3600, 1604, 12, 2069, 10563, 3075, 11343, 629, 10516, 3673, 5154, 29760, 5155, 3371, 2920, 2921, 953, 8605, 5341, 5054, 654, 4283, 718, 50507, 1675, 57088, 3426, 4815, 1839, 7096, 4065, 7097,…	663	530	13528	2.7718944762230002	1.6978862760197444E-11	4.244715690049361E-12	1.0369483049998962E-11
SP_PIR_KEYWORDS	cell adhesion	57	6.418918918918918	4.2119429028100727E-13	1003, 3384, 3385, 8639, 1311, 8840, 3684, 3383, 3676, 3675, 8839, 80781, 6614, 1824, 1829, 23037, 7130, 50863, 3693, 6402, 7412, 3685, 3918, 3491, 64065, 55612, 1490, 4162, 3912, 83706, 1000, 8515, 22795, 4739, 928, 56121, 961, 960, 3908, 3696, 5797, 7045, 3655, 3730, 10516, 1306, 3673, 914, 3371, 10418, 10417, 1012, 1305, 4815, 7058, 120425, 7057	870	422	19235	2.986313123059324	2.1355783808019169E-10	4.271161202495932E-11	6.077582881403032E-10
GOTERM_CC_FAT	GO:0044459~plasma membrane part	182	20.495495495495494	7.162403028282476E-13	5168, 51226, 1003, 9454, 10791, 1318, 7292, 3084, 29126, 5021, 8743, 10544, 3684, 83604, 3676, 3675, 7402, 8323, 481, 7162, 1824, 2152, 9144, 1829, 4311, 5159, 127262, 9358, 4033, 4688, 3710, 4035, 3693, 6402, 1909, 3918, 7412, 3685, 5029, 25780, 3002, 3001, 29984, 3912, 83706, 1000, 3140, 6578, 56172, 928, 925, 8764, 11031, 1439, 2770, 2069, 2274, 22925, 3696, 4582, 5420, 51705, 9424, 3117, 2634…	641	2203	12782	1.6473947382770482	2.556851397272908E-10	8.522837990909693E-11	9.824252522605548E-10
GOTERM_BP_FAT	GO:0001775~cell activation	47	5.292792792792793	8.134263725084743E-13	3707, 5971, 7292, 4542, 928, 925, 962, 27086, 197358, 10397, 64581, 3600, 3684, 3383, 3676, 4277, 4050, 3659, 3108, 604, 3575, 23303, 5154, 29760, 3574, 7409, 914, 915, 953, 23529, 5341, 1906, 7462, 1794, 1880, 7412, 6387, 3937, 5359, 5336, 6776, 7096, 7097, 4067, 3932, 55636, 5788	663	287	13528	3.34145815924869	2.3923870662301283E-9	4.784773688371047E-10	1.4615308963072948E-9
GOTERM_BP_FAT	GO:0006952~defense response	74	8.333333333333332	1.16436793085586E-12	3627, 2643, 59307, 2919, 7292, 3783, 4599, 6347, 64581, 8639, 3624, 6352, 10392, 80833, 6614, 2152, 5265, 50848, 8542, 7130, 2157, 301, 4688, 10866, 2122, 23643, 7133, 60489, 6362, 1234, 4600, 58191, 5788, 64135, 4332, 7100, 4542, 6892, 962, 313, 960, 3600, 1604, 12, 10563, 1130, 3075, 11343, 629, 23586, 22861, 29760, 2920, 2921, 8605, 9235, 340061, 654, 4283, 3764, 718, 50507, 1675, 6672, 3426, …	663	615	13528	2.4551423070791794	3.4245060120952076E-9	5.707510020158679E-10	2.0920709609129062E-9
GOTERM_BP_FAT	GO:0006954~inflammatory response	50	5.63063063063063	1.5023526919954842E-12	3627, 7100, 59307, 2919, 7292, 6347, 313, 960, 64581, 3600, 8639, 1604, 12, 6352, 10563, 10392, 80833, 6614, 2152, 3075, 11343, 5265, 629, 50848, 7130, 2157, 29760, 301, 2122, 2920, 23643, 2921, 8605, 7133, 654, 6362, 4283, 1234, 718, 1675, 50507, 3426, 7096, 7097, 4065, 4067, 3269, 3665, 7057, 4069	663	325	13528	3.139111265808098	4.4184225167498425E-9	6.3120320081822E-10	2.6992630353106506E-9
GOTERM_BP_FAT	GO:0045321~leukocyte activation	41	4.617117117117117	9.800074794391092E-12	3707, 5971, 7292, 4542, 925, 962, 27086, 197358, 10397, 64581, 3600, 3684, 3383, 3676, 4277, 3659, 3108, 604, 3575, 23303, 29760, 3574, 7409, 914, 915, 23529, 1906, 7462, 1794, 1880, 6387, 7412, 3937, 5336, 6776, 7096, 7097, 4067, 3932, 55636, 5788	663	242	13528	3.456913852635778	2.8821945607937494E-8	3.6027432148699745E-9	1.7607648672424148E-8
GOTERM_CC_FAT	GO:0005615~extracellular space	78	8.783783783783784	1.2453932519951957E-11	3627, 2810, 2919, 7292, 3084, 9241, 94025, 10404, 6347, 2817, 8743, 2252, 3383, 3624, 6352, 2246, 80781, 2152, 5265, 79812, 8542, 2157, 23213, 9547, 23643, 970, 55959, 347, 1906, 6362, 27122, 1513, 3918, 51162, 7412, 23452, 51129, 5270, 58191, 4023, 760, 10875, 3606, 10673, 10272, 3600, 10563, 2069, 4050, 22925, 7424, 5654, 3075, 7045, 3730, 5154, 3574, 2920, 2921, 2690, 10512, 9235, 23529, 1116,…	641	685	12782	2.270621861370805	4.4460518600075716E-9	1.1115129927574685E-9	1.7083112702209746E-8
SP_PIR_KEYWORDS	transmembrane protein	70	7.882882882882883	1.9989593650902796E-11	5066, 1003, 241, 7292, 2706, 10544, 3684, 4071, 3676, 3675, 4070, 481, 7162, 1346, 3108, 1824, 2152, 3575, 4311, 5159, 5794, 3290, 4035, 5791, 634, 970, 7133, 4257, 3693, 6402, 7412, 3685, 1234, 5359, 5029, 4162, 5788, 1000, 2213, 969, 3560, 965, 928, 3902, 925, 960, 1439, 4050, 22925, 4582, 5797, 2028, 3655, 11211, 3673, 3117, 3119, 914, 915, 2690, 50515, 857, 290, 1880, 358, 6385, 1839, 3566, 3…	870	642	19235	2.4106599348300928	1.0134709738096603E-8	1.6891182896827672E-9	2.884207317421783E-8
GOTERM_CC_FAT	GO:0031012~extracellular matrix	50	5.63063063063063	3.044998102565562E-11	83872, 2817, 145864, 1311, 115908, 2246, 2199, 80781, 2152, 2202, 5265, 79812, 1893, 633, 5549, 3918, 6695, 51129, 2331, 1490, 3912, 4320, 4023, 22795, 960, 54829, 8076, 3908, 1842, 4053, 83716, 4052, 7045, 10516, 3730, 1306, 59277, 3371, 953, 1301, 10418, 1300, 1404, 10417, 1116, 1305, 79875, 169611, 89932, 7057	641	345	12782	2.8899590766239345	1.0870641276028437E-8	2.1741283218190688E-9	4.1768377645468036E-8
GOTERM_CC_FAT	GO:0009986~cell surface	50	5.63063063063063	4.1698220492385756E-11	1410, 7292, 29126, 2817, 64581, 8639, 3684, 3383, 3676, 3778, 8839, 25825, 2152, 3575, 5796, 4035, 23213, 633, 55959, 6402, 7412, 3685, 1234, 5788, 3140, 969, 1889, 3560, 3902, 962, 925, 960, 8764, 51705, 2028, 3655, 3730, 3673, 5154, 5155, 914, 2690, 858, 857, 1012, 6385, 1839, 7097, 4065, 7057	641	348	12782	2.8650456363082113	1.4886257448942786E-8	2.481042926660848E-9	5.7197624414584425E-8
GOTERM_CC_FAT	GO:0009897~external side of plasma membrane	33	3.7162162162162162	6.599028560606805E-11	969, 1889, 3560, 29126, 3902, 2817, 925, 962, 960, 64581, 8764, 3684, 3383, 3676, 3778, 51705, 2152, 3655, 2028, 3575, 3673, 4035, 914, 1012, 6402, 7412, 3685, 1234, 7097, 4065, 7057, 5788, 3140	641	170	12782	3.8708451867486464	2.3558545558799437E-8	3.3655065401205775E-9	9.051924765302033E-8
GOTERM_BP_FAT	GO:0001944~vasculature development	40	4.504504504504505	1.2262105025532642E-10	1003, 688, 2034, 3606, 960, 2069, 3676, 1890, 2246, 7424, 80781, 51705, 2028, 5328, 641700, 1306, 5154, 1948, 633, 634, 857, 10512, 290, 1012, 1906, 1909, 3685, 6387, 57125, 51162, 3491, 10553, 9037, 51129, 1490, 4643, 4005, 1000, 55636, 7057	663	251	13528	3.251669040279305	3.6062836783479213E-7	4.0069825124611214E-8	2.2031197977057104E-7
GOTERM_BP_FAT	GO:0001568~blood vessel development	39	4.391891891891892	2.2468896878211935E-10	1003, 688, 2034, 3606, 960, 2069, 3676, 1890, 2246, 7424, 80781, 51705, 2028, 5328, 641700, 1306, 5154, 633, 634, 857, 10512, 290, 1012, 1906, 1909, 3685, 6387, 57125, 51162, 3491, 10553, 9037, 51129, 1490, 4643, 4005, 1000, 55636, 7057	663	245	13528	3.248019207683073	6.60809936992024E-7	6.608101332794547E-8	4.0369637632764466E-7
GOTERM_CC_FAT	GO:0005886~plasma membrane	262	29.504504504504503	3.434303777475528E-10	1410, 1318, 3084, 29126, 8743, 83604, 8323, 7162, 6614, 1824, 375033, 1829, 127262, 8407, 3710, 5742, 23643, 81493, 57211, 3918, 5359, 25780, 1490, 3912, 83706, 2213, 928, 925, 8764, 1439, 51196, 22925, 221395, 6744, 629, 55107, 8853, 914, 187, 915, 1305, 5341, 115362, 118429, 5336, 6385, 1839, 5774, 3932, 7057, 7056, 3384, 84958, 3385, 64581, 8639, 3383, 9076, 4071, 4070, 8839, 23371, 3108, 2303…	641	3777	12782	1.383232199820161	1.2260464354874046E-7	1.532558124850425E-8	4.7108513756555226E-7
GOTERM_BP_FAT	GO:0002684~positive regulation of immune system process	38	4.2792792792792795	3.6422178344725957E-10	3707, 3606, 10673, 3902, 961, 27086, 64581, 3600, 1604, 3383, 360, 2069, 4277, 4860, 3108, 3075, 604, 629, 3575, 3635, 3673, 3574, 914, 7462, 6387, 7412, 718, 1675, 5336, 3426, 6776, 3142, 3566, 7097, 4067, 3932, 7057, 5788	663	238	13528	3.2578171540109255	1.0711756339709666E-6	9.73796504544211E-8	6.543936281744323E-7
GOTERM_CC_FAT	GO:0005887~integral to plasma membrane	109	12.274774774774775	4.010514419188303E-10	5168, 10791, 1318, 7292, 5021, 8743, 10544, 3684, 3676, 3675, 8323, 481, 7162, 9144, 5159, 4311, 9358, 4033, 4688, 3710, 4035, 3693, 1909, 6402, 3685, 5029, 25780, 6578, 56172, 928, 925, 8764, 1439, 2069, 22925, 4582, 3696, 5420, 9424, 3117, 147040, 914, 187, 290, 6385, 4815, 1839, 7107, 7056, 3783, 3384, 3385, 2817, 3383, 9076, 4071, 4070, 3778, 3775, 56479, 5794, 5796, 2615, 1948, 634, 970, 379…	641	1188	12782	1.8295776275495463	1.431753446912154E-7	1.5908372619222177E-8	5.501241684413571E-7
GOTERM_BP_FAT	GO:0046649~lymphocyte activation	34	3.8288288288288284	6.039717299385505E-10	3707, 5971, 7292, 925, 962, 27086, 197358, 64581, 3684, 3600, 3383, 3676, 4277, 3659, 3108, 604, 3575, 23303, 29760, 3574, 7409, 914, 915, 23529, 1794, 7462, 1880, 6387, 7412, 5336, 6776, 3932, 55636, 5788	663	199	13528	3.4861486921788427	1.776279373477685E-6	1.480234016471016E-7	1.0851500698016991E-6
GOTERM_CC_FAT	GO:0031226~intrinsic to plasma membrane	110	12.387387387387387	7.136116028818214E-10	5168, 10791, 1318, 7292, 5021, 8743, 10544, 3684, 3676, 3675, 8323, 481, 7162, 9144, 2152, 5159, 4311, 9358, 4033, 4688, 3710, 4035, 3693, 1909, 6402, 3685, 5029, 25780, 6578, 56172, 928, 925, 8764, 1439, 2069, 22925, 4582, 3696, 5420, 9424, 3117, 147040, 914, 187, 290, 6385, 4815, 1839, 7107, 7056, 3783, 3384, 3385, 2817, 3383, 9076, 4071, 4070, 3778, 3775, 56479, 5794, 5796, 2615, 1948, 634, 97…	641	1215	12782	1.8053324602119887	2.5475931397789253E-7	2.547593436208473E-8	9.78864500567056E-7
SP_PIR_KEYWORDS	extracellular matrix	36	4.054054054054054	9.973094353921076E-10	22795, 83872, 145864, 1311, 54829, 8076, 3908, 115908, 1842, 2199, 3696, 80781, 7045, 5265, 79812, 1306, 1893, 59277, 633, 3371, 5549, 1301, 1300, 10418, 1404, 10417, 3693, 79875, 1305, 3918, 6695, 51129, 2331, 1490, 3912, 4320	870	241	19235	3.3026184003433965	5.056357672561518E-7	7.223369669073776E-8	1.43897425086692E-6
GOTERM_BP_FAT	GO:0016477~cell migration	40	4.504504504504505	2.095254614661648E-9	7291, 6286, 9846, 64759, 6347, 7145, 960, 3684, 3383, 6352, 3676, 115908, 7424, 1130, 5420, 3655, 2028, 5328, 5159, 5796, 6273, 5155, 323, 634, 858, 2921, 10512, 1012, 9839, 1794, 8611, 83666, 6387, 7412, 1490, 1839, 58191, 23314, 7057, 1000	663	276	13528	2.957133801123571	6.1621249063392725E-6	4.740109562639816E-7	3.764523148763743E-6
GOTERM_BP_FAT	GO:0001525~angiogenesis	28	3.153153153153153	2.6357045629197374E-9	688, 2034, 3606, 2069, 1890, 2246, 7424, 80781, 51705, 2028, 5328, 641700, 1306, 5154, 634, 290, 1012, 1906, 1909, 57125, 51162, 6387, 3491, 10553, 9037, 51129, 1490, 7057	663	148	13528	3.860258448493743	7.75157702903595E-6	5.536860662180842E-7	4.735544090195276E-6
GOTERM_BP_FAT	GO:0048514~blood vessel morphogenesis	34	3.8288288288288284	2.8284660672125605E-9	688, 2034, 3606, 2069, 3676, 1890, 2246, 7424, 80781, 51705, 2028, 5328, 641700, 1306, 5154, 633, 634, 857, 10512, 290, 1012, 1906, 1909, 57125, 51162, 6387, 3491, 10553, 9037, 51129, 1490, 4643, 7057, 1000	663	211	13528	3.287884311580994	8.318483968872137E-6	5.545677507212687E-7	5.081876697232701E-6
GOTERM_CC_FAT	GO:0005578~proteinaceous extracellular matrix	44	4.954954954954955	2.9367655830589976E-9	22795, 83872, 2817, 145864, 1311, 54829, 3908, 8076, 115908, 1842, 2246, 2199, 4053, 80781, 4052, 7045, 2202, 5265, 79812, 3730, 10516, 1306, 1893, 59277, 633, 3371, 5549, 1301, 953, 1300, 10418, 1404, 10417, 1116, 79875, 1305, 3918, 6695, 51129, 2331, 1490, 89932, 3912, 4320	641	320	12782	2.741848673946958	1.048424774219292E-6	9.531138855933818E-8	4.028375544251617E-6
GOTERM_MF_FAT	GO:0030247~polysaccharide binding	28	3.153153153153153	4.826367330177034E-9	5168, 4023, 2252, 6347, 64581, 145864, 960, 3684, 1311, 10392, 1842, 2246, 83716, 7130, 633, 5549, 1404, 1305, 6402, 3918, 3491, 5270, 1490, 7058, 1839, 7097, 7057, 5788	628	154	12983	3.758830341632889	3.928655279206161E-6	3.928655279206161E-6	7.425375603276052E-6
GOTERM_MF_FAT	GO:0001871~pattern binding	28	3.153153153153153	4.826367330177034E-9	5168, 4023, 2252, 6347, 64581, 145864, 960, 3684, 1311, 10392, 1842, 2246, 83716, 7130, 633, 5549, 1404, 1305, 6402, 3918, 3491, 5270, 1490, 7058, 1839, 7097, 7057, 5788	628	154	12983	3.758830341632889	3.928655279206161E-6	3.928655279206161E-6	7.425375603276052E-6
GOTERM_BP_FAT	GO:0051272~positive regulation of cell motion	22	2.4774774774774775	8.05099756012902E-9	3627, 3673, 5154, 5155, 4542, 8660, 1012, 1906, 3383, 6387, 7424, 8877, 2113, 1839, 58191, 80781, 3912, 2152, 4067, 604, 7057, 5159	663	98	13528	4.5805399082710005	2.3677703525404326E-5	1.4798728954490414E-6	1.4465146391806627E-5
GOTERM_BP_FAT	GO:0042110~T cell activation	25	2.815315315315315	8.349061033552873E-9	3707, 5971, 7292, 3574, 7409, 914, 915, 962, 925, 197358, 64581, 3684, 3600, 3383, 1794, 6387, 4277, 6776, 3659, 3108, 3932, 3575, 5788, 55636, 23303	663	126	13528	4.04845698963346	2.4554287036515632E-5	1.4443865156144042E-6	1.5000673980747337E-5
GOTERM_MF_FAT	GO:0005539~glycosaminoglycan binding	26	2.9279279279279278	1.223096352322749E-8	4023, 2252, 6347, 145864, 960, 3684, 1311, 10392, 1842, 2246, 83716, 7130, 633, 5549, 1404, 1305, 6402, 3918, 3491, 5270, 1490, 7058, 1839, 7097, 7057, 5788	628	140	12983	3.8393767060964508	9.955954850315862E-6	4.977989815357908E-6	1.8817360536438343E-5
GOTERM_BP_FAT	GO:0051674~localization of cell	41	4.617117117117117	1.3899322870022496E-8	7291, 6286, 9846, 64759, 6347, 7145, 960, 3684, 3383, 6352, 3676, 115908, 7424, 1130, 5420, 3655, 2028, 5328, 5159, 5796, 6273, 5155, 323, 634, 858, 2921, 10512, 1012, 9839, 1794, 8611, 83666, 6387, 7412, 1490, 2113, 1839, 58191, 23314, 7057, 1000	663	307	13528	2.7249939815565414	4.087707348632286E-5	2.270992364494795E-6	2.4972772605380555E-5
GOTERM_BP_FAT	GO:0048870~cell motility	41	4.617117117117117	1.3899322870022496E-8	7291, 6286, 9846, 64759, 6347, 7145, 960, 3684, 3383, 6352, 3676, 115908, 7424, 1130, 5420, 3655, 2028, 5328, 5159, 5796, 6273, 5155, 323, 634, 858, 2921, 10512, 1012, 9839, 1794, 8611, 83666, 6387, 7412, 1490, 2113, 1839, 58191, 23314, 7057, 1000	663	307	13528	2.7249939815565414	4.087707348632286E-5	2.270992364494795E-6	2.4972772605380555E-5
GOTERM_BP_FAT	GO:0030098~lymphocyte differentiation	22	2.4774774774774775	2.0504073574516352E-8	3707, 29760, 5971, 3574, 915, 925, 27086, 23529, 3600, 1794, 3676, 1880, 7412, 5336, 6776, 3659, 3108, 3932, 604, 3575, 5788, 55636	663	103	13528	4.358183602044253	6.03006627711844E-5	3.1738097492350903E-6	3.683945906107766E-5
UP_SEQ_FEATURE	topological domain:Cytoplasmic	217	24.436936936936938	2.389553695121585E-8	3084, 29126, 8743, 8323, 11320, 7162, 6614, 1824, 10610, 1829, 3290, 3710, 27074, 93010, 51363, 57211, 5359, 84898, 2213, 6892, 928, 925, 8764, 1439, 22925, 221395, 55107, 914, 187, 915, 1305, 118429, 6385, 1839, 7056, 5918, 59307, 3384, 3385, 2681, 64581, 8639, 3383, 9076, 4071, 4070, 3108, 50848, 641700, 57493, 10863, 970, 196883, 444, 4162, 55790, 64167, 8515, 969, 166929, 965, 3709, 56121, 96…	868	3374	19113	1.4161973918197985	6.014325865311143E-5	1.5036153788727802E-5	4.218668241406931E-5
GOTERM_BP_FAT	GO:0007229~integrin-mediated signaling pathway	18	2.027027027027027	2.985585594990311E-8	8515, 3673, 9358, 4739, 9846, 7409, 634, 961, 3684, 3693, 5341, 3676, 3685, 3675, 27299, 3696, 1490, 3655	663	70	13528	5.246800258564965	8.780221866822036E-5	4.390294038092435E-6	5.364170643229471E-5
GOTERM_BP_FAT	GO:0006928~cell motion	53	5.968468468468469	3.916177367468641E-8	5168, 7291, 219699, 6347, 3684, 3383, 6352, 3676, 115908, 5328, 5159, 5796, 301, 634, 1794, 83666, 7412, 6695, 64221, 1490, 2113, 58191, 23314, 1000, 6286, 9846, 64759, 928, 7145, 960, 1130, 7424, 5797, 5420, 2028, 3655, 3730, 3673, 6273, 5155, 323, 29116, 2921, 858, 10512, 10417, 1012, 9839, 8611, 6387, 9037, 1839, 7057	663	475	13528	2.276681749622926	1.1516814638423689E-4	5.484498233676582E-6	7.036154683337514E-5
KEGG_PATHWAY	hsa04060:Cytokine-cytokine receptor interaction	39	4.391891891891892	4.6497679466058615E-8	3627, 2919, 7292, 3560, 3606, 10673, 6347, 8743, 8764, 3600, 1439, 3624, 8797, 6352, 10563, 4050, 7424, 4055, 3575, 5159, 5154, 5155, 3574, 9547, 2920, 2921, 2690, 970, 7133, 23529, 27242, 6362, 4283, 6387, 1234, 3976, 3566, 58191, 3587	290	262	5085	2.6100947617794152	6.509654091324535E-6	6.509654091324535E-6	5.4862627218987825E-5
KEGG_PATHWAY	hsa04514:Cell adhesion molecules (CAMs)	26	2.9279279279279278	6.184254841736783E-8	1003, 29126, 965, 3384, 3385, 925, 3684, 9076, 3383, 3676, 3696, 1366, 5797, 6614, 3108, 3655, 50848, 3117, 3119, 914, 6402, 3685, 7412, 6385, 1000, 5788	290	132	5085	3.4537617554858935	8.657919565946415E-6	4.328969152922468E-6	7.296803703482624E-5
GOTERM_BP_FAT	GO:0051270~regulation of cell motion	30	3.3783783783783785	6.42822382421374E-8	5168, 3627, 4542, 10395, 3908, 3383, 7424, 8877, 80781, 5797, 2152, 604, 5159, 5796, 3673, 5154, 5155, 8660, 1012, 1906, 51162, 6387, 5270, 6672, 1839, 2113, 58191, 3912, 4067, 7057	663	193	13528	3.1716409162309804	1.890361990256606E-4	8.593329832606855E-6	1.154951964843498E-4
GOTERM_BP_FAT	GO:0042127~regulation of cell proliferation	74	8.333333333333332	7.648453136536777E-8	6595, 1003, 3627, 688, 2810, 5918, 2919, 7292, 3084, 9241, 29126, 6347, 2252, 10395, 1050, 2246, 8839, 23371, 4860, 8877, 80781, 2152, 604, 5328, 3635, 5159, 5074, 5796, 301, 5321, 2122, 5742, 1906, 444, 1909, 7412, 6776, 2113, 3142, 3912, 5788, 9536, 3606, 64759, 10673, 928, 27086, 961, 8764, 3600, 2069, 7421, 4050, 7424, 5797, 3673, 5154, 3059, 5155, 3574, 6277, 147040, 858, 50515, 857, 8660, 1…	663	787	13528	1.9185673683020272	2.2491571804272859E-4	9.779996322345497E-6	1.374189093517053E-4
GOTERM_BP_FAT	GO:0002521~leukocyte differentiation	24	2.7027027027027026	8.34319752605305E-8	3707, 29760, 5971, 3574, 915, 925, 27086, 3600, 23529, 1794, 1050, 3676, 1880, 7412, 5336, 6776, 3659, 3428, 3108, 3932, 604, 3575, 5788, 55636	663	131	13528	3.7381783012676593	2.453433477477285E-4	1.0223841459100491E-5	1.499012958317003E-4
SP_PIR_KEYWORDS	immune response	31	3.4909909909909906	1.002351533916927E-7	64135, 127544, 7100, 146722, 925, 64581, 1604, 4277, 3108, 3075, 629, 23586, 3635, 5698, 3117, 3119, 23643, 10417, 5696, 7462, 340061, 55824, 1880, 718, 1675, 3426, 3566, 7096, 7097, 64167, 3140	870	224	19235	3.0597547208538587	5.081793404559942E-5	6.352382988628058E-6	1.4462482825772227E-4
GOTERM_BP_FAT	GO:0050865~regulation of cell activation	28	3.153153153153153	1.0494987381570924E-7	3707, 29126, 3606, 10673, 3902, 961, 3600, 8764, 3624, 4860, 3108, 604, 3575, 3635, 5074, 5154, 5155, 3574, 914, 5341, 55824, 7412, 6776, 3142, 3566, 3932, 7057, 5788	663	175	13528	3.2646757164404225	3.0860996516268724E-4	1.234622758539139E-5	1.8856222887553287E-4
GOTERM_BP_FAT	GO:0048534~hemopoietic or lymphoid organ development	35	3.9414414414414414	1.5690719077476766E-7	3707, 5971, 2034, 925, 27086, 3600, 3624, 1050, 10563, 3676, 4050, 3659, 3108, 604, 3575, 29760, 3059, 3574, 915, 3394, 23529, 5341, 1794, 1880, 7412, 9843, 5336, 6776, 3428, 4067, 4643, 4005, 3932, 55636, 5788	663	260	13528	2.7467223575820863	4.6135762615973075E-4	1.7748461122457648E-5	2.819132173592642E-4
GOTERM_BP_FAT	GO:0030097~hemopoiesis	33	3.7162162162162162	1.586009198892526E-7	3707, 5971, 2034, 925, 27086, 3600, 3624, 1050, 3676, 3659, 3108, 604, 3575, 29760, 3059, 3574, 915, 3394, 23529, 5341, 1794, 7412, 1880, 9843, 5336, 6776, 3428, 4067, 4643, 4005, 3932, 55636, 5788	663	236	13528	2.8531329089654114	4.663365735275704E-4	1.7275604191513416E-5	2.8495631538838495E-4
GOTERM_BP_FAT	GO:0050863~regulation of T cell activation	22	2.4774774774774775	2.0648570077861263E-7	3707, 5074, 3574, 29126, 3606, 10673, 914, 3902, 961, 8764, 3600, 55824, 7412, 4860, 6776, 3142, 3566, 3108, 3932, 604, 3575, 5788	663	117	13528	3.836691547098787	6.070901547871044E-4	2.1688140117159804E-5	3.7099015961494786E-4
GOTERM_BP_FAT	GO:0030335~positive regulation of cell migration	19	2.1396396396396398	2.385456658153501E-7	3627, 3673, 5154, 5155, 4542, 8660, 1012, 1906, 3383, 6387, 7424, 8877, 1839, 58191, 80781, 3912, 2152, 7057, 5159	663	89	13528	4.355957767722473	7.013168490231925E-4	2.4191531060369087E-5	4.285917631352554E-4
GOTERM_BP_FAT	GO:0006935~chemotaxis	26	2.9279279279279278	2.424265098641679E-7	5168, 3627, 2919, 6347, 3684, 10563, 6352, 1890, 1130, 5328, 5159, 641700, 3730, 5154, 5155, 9547, 2920, 2921, 1794, 6362, 4283, 6387, 1234, 3491, 64221, 58191	663	160	13528	3.3156862745098037	7.127223446238284E-4	2.3765599325042963E-5	4.3556440875169855E-4
GOTERM_BP_FAT	GO:0042330~taxis	26	2.9279279279279278	2.424265098641679E-7	5168, 3627, 2919, 6347, 3684, 10563, 6352, 1890, 1130, 5328, 5159, 641700, 3730, 5154, 5155, 9547, 2920, 2921, 1794, 6362, 4283, 6387, 1234, 3491, 64221, 58191	663	160	13528	3.3156862745098037	7.127223446238284E-4	2.3765599325042963E-5	4.3556440875169855E-4
SP_PIR_KEYWORDS	Apoptosis	42	4.72972972972973	2.5387233190487865E-7	4208, 219699, 9262, 330, 9263, 8743, 54739, 1311, 30011, 666, 8797, 23612, 10392, 84674, 55332, 8996, 4055, 3635, 4217, 5794, 5074, 22861, 11040, 2122, 10848, 1969, 23213, 81788, 837, 7133, 834, 5366, 340061, 27242, 79156, 64065, 10553, 3002, 7128, 8477, 3001, 6446	870	381	19235	2.437234138836094	1.2870500542927488E-4	1.4301374248737453E-5	3.663006768239718E-4
UP_SEQ_FEATURE	sequence variant	614	69.14414414414415	2.800966496419092E-7	1410, 139716, 79705, 54103, 330, 8743, 1311, 51375, 6352, 8323, 80833, 168537, 10611, 1824, 1829, 2202, 604, 146540, 79812, 202, 8407, 3290, 80830, 23643, 27074, 55959, 93010, 165, 57211, 347, 51162, 5359, 3491, 84898, 25780, 51167, 55365, 6776, 9, 8412, 2213, 825, 822, 55214, 10873, 10875, 6892, 925, 313, 5352, 8764, 311, 1439, 27286, 1842, 51196, 22925, 51296, 414, 1847, 629, 375449, 6744, 8544…	868	11992	19113	1.1274203923967745	7.047549094263417E-4	1.4099073305395837E-4	4.944991693567324E-4
GOTERM_BP_FAT	GO:0070482~response to oxygen levels	24	2.7027027027027026	3.329398472264031E-7	3673, 5154, 5155, 1889, 3709, 2034, 3606, 5021, 6347, 857, 5352, 834, 1906, 1909, 7391, 9124, 3778, 51129, 51167, 481, 8996, 7057, 5265, 5328	663	141	13528	3.47305927280896	9.786970171217213E-4	3.1585831923530705E-5	5.981880300209852E-4
UP_SEQ_FEATURE	topological domain:Extracellular	177	19.93243243243243	3.660871467399643E-7	22875, 1003, 219699, 7292, 3084, 29126, 94025, 5021, 8743, 10544, 3684, 114625, 3676, 3675, 8323, 147495, 25825, 481, 7162, 6614, 1824, 2152, 1829, 4311, 5159, 3710, 4035, 3693, 51232, 113791, 57211, 6402, 1909, 7412, 3685, 5359, 5029, 84898, 64221, 1000, 2213, 3140, 116159, 7100, 114801, 56172, 10673, 928, 925, 8764, 1439, 2069, 22925, 221395, 3696, 4582, 26996, 5420, 51705, 55107, 3117, 3119, 9…	868	2719	19113	1.4334191209495224	9.210171200561001E-4	1.5356179433523298E-4	6.463114091248556E-4
INTERPRO	IPR018048:Small chemokine, C-X-C, conserved site	9	1.0135135135135136	3.8284364632050376E-7	6387, 10563, 4283, 3627, 2919, 9547, 2920, 2921, 58191	784	17	16659	11.249324729891958	4.21804794360936E-4	4.21804794360936E-4	6.123661963508553E-4
GOTERM_BP_FAT	GO:0043067~regulation of programmed cell death	73	8.220720720720722	5.502527518004384E-7	4208, 1410, 2810, 2643, 9459, 3084, 4599, 114769, 6347, 8743, 330, 1311, 10395, 3624, 23612, 10392, 3778, 84674, 8877, 80781, 2152, 604, 3635, 4217, 5074, 11040, 301, 5321, 2908, 7409, 837, 970, 834, 5366, 79156, 64065, 51129, 7128, 6776, 2113, 123879, 5788, 64135, 29775, 3560, 10673, 9262, 9263, 8382, 960, 666, 8797, 7421, 4050, 1130, 8996, 22861, 55075, 3574, 81788, 323, 914, 2690, 50515, 23529…	663	812	13528	1.834369822199437	0.001616985056974496	5.057040215850073E-5	9.886290437299827E-4
GOTERM_MF_FAT	GO:0005509~calcium ion binding	79	8.896396396396396	5.835114636040473E-7	1003, 2643, 83872, 3684, 1311, 8639, 3676, 7402, 3675, 3778, 2199, 1824, 1829, 2202, 2157, 301, 5321, 3710, 23213, 57493, 4035, 55959, 7134, 444, 51162, 3685, 6840, 5359, 6695, 25780, 6776, 1000, 4320, 8515, 2621, 825, 140576, 6286, 969, 54885, 22795, 3709, 1953, 56121, 55568, 311, 51809, 4638, 51196, 4053, 30844, 4052, 25801, 414, 3655, 2028, 55107, 10516, 6275, 3673, 6273, 54704, 6277, 953, 130…	628	919	12983	1.777161897104995	4.7486568552568276E-4	1.5831362372276114E-4	8.977297986545452E-4
GOTERM_BP_FAT	GO:0010941~regulation of cell death	73	8.220720720720722	6.342608330816479E-7	4208, 1410, 2810, 2643, 9459, 3084, 4599, 114769, 6347, 8743, 330, 1311, 10395, 3624, 23612, 10392, 3778, 84674, 8877, 80781, 2152, 604, 3635, 4217, 5074, 11040, 301, 5321, 2908, 7409, 837, 970, 834, 5366, 79156, 64065, 51129, 7128, 6776, 2113, 123879, 5788, 64135, 29775, 3560, 10673, 9262, 9263, 8382, 960, 666, 8797, 7421, 4050, 1130, 8996, 22861, 55075, 3574, 81788, 323, 914, 2690, 50515, 23529…	663	815	13528	1.8276175406453283	0.0018636229957758044	5.652451460036456E-5	0.0011395640129752138
GOTERM_BP_FAT	GO:0002520~immune system development	35	3.9414414414414414	6.524536182890352E-7	3707, 5971, 2034, 925, 27086, 3600, 3624, 1050, 10563, 3676, 4050, 3659, 3108, 604, 3575, 29760, 3059, 3574, 915, 3394, 23529, 5341, 1794, 1880, 7412, 9843, 5336, 6776, 3428, 4067, 4643, 4005, 3932, 55636, 5788	663	276	13528	2.5874920759831244	0.0019170268694976844	5.643566383750631E-5	0.0011722504527411637
GOTERM_BP_FAT	GO:0030334~regulation of cell migration	26	2.9279279279279278	7.015701849667956E-7	5168, 3627, 3673, 5796, 5154, 5155, 4542, 8660, 1012, 10395, 1906, 3383, 3908, 6387, 51162, 7424, 5270, 8877, 1839, 5797, 80781, 58191, 3912, 2152, 7057, 5159	663	169	13528	3.139111265808098	0.0020611914590765723	5.895022344470924E-5	0.0012604966870499723
KEGG_PATHWAY	hsa04512:ECM-receptor interaction	19	2.1396396396396398	7.048453589703531E-7	8515, 3673, 3371, 1301, 961, 960, 1311, 3693, 3908, 3918, 3676, 3685, 3675, 6385, 3696, 7058, 3912, 3655, 7057	290	84	5085	3.966133004926109	9.867351648029654E-5	3.289225404856655E-5	8.316443130262918E-4
GOTERM_CC_FAT	GO:0008305~integrin complex	11	1.2387387387387387	7.779087481230925E-7	8515, 3676, 3685, 9358, 3673, 3675, 3696, 3684, 4067, 3655, 3693	641	29	12782	7.563720479853678	2.776749722508409E-4	2.3142526464625668E-5	0.001067055921344373
GOTERM_BP_FAT	GO:0030155~regulation of cell adhesion	23	2.59009009009009	7.891321627877327E-7	3673, 3084, 3606, 7409, 4542, 961, 1012, 3908, 3383, 3491, 1842, 27299, 2246, 2199, 9595, 6776, 5420, 53827, 51705, 7045, 3655, 604, 7057	663	137	13528	3.42552652728694	0.0023181475429537857	6.446566107298768E-5	0.0014178164342792954
GOTERM_BP_FAT	GO:0051249~regulation of lymphocyte activation	24	2.7027027027027026	8.073898379673004E-7	3707, 5074, 3574, 29126, 3606, 10673, 914, 3902, 961, 8764, 3600, 3624, 55824, 7412, 4860, 6776, 3142, 3566, 3108, 3932, 604, 3575, 5788, 3635	663	148	13528	3.3087929558517795	0.0023717174952377906	6.41745480798317E-5	0.001450619373744022
SP_PIR_KEYWORDS	polymorphism	590	66.44144144144144	8.590739709782916E-7	1410, 139716, 79705, 54103, 330, 8743, 1311, 51375, 6352, 8323, 80833, 168537, 10611, 1824, 1829, 2202, 604, 146540, 79812, 202, 8407, 3290, 80830, 23643, 27074, 55959, 93010, 165, 57211, 347, 51162, 5359, 3491, 84898, 25780, 51167, 55365, 6776, 9, 8412, 2213, 825, 822, 55214, 10873, 10875, 6892, 313, 8764, 311, 1439, 27286, 1842, 51196, 22925, 51296, 414, 1847, 629, 375449, 6744, 85444, 8853, 55…	870	11550	19235	1.129387470766781	4.354558519295004E-4	4.355412052792218E-5	0.0012395131675391191
SP_PIR_KEYWORDS	calcium	68	7.657657657657657	9.468252136078765E-7	1003, 83872, 2706, 3684, 1311, 8639, 3676, 7402, 3675, 3778, 2199, 1824, 1829, 2202, 2157, 301, 5321, 3710, 23213, 4035, 57493, 55959, 7134, 51162, 3685, 6840, 5359, 25780, 1000, 4320, 8515, 2621, 825, 140576, 6286, 22795, 3709, 1953, 56121, 55568, 311, 51809, 4638, 30844, 414, 25801, 2028, 3655, 55107, 10516, 6275, 3673, 6273, 54704, 6277, 953, 1300, 10417, 1012, 54947, 5336, 57088, 7058, 83543,…	870	803	19235	1.8722606318260546	4.7992540947572326E-4	4.363910328986087E-5	0.001366124068213903
GOTERM_BP_FAT	GO:0031589~cell-substrate adhesion	19	2.1396396396396398	1.0709498459687478E-6	8515, 10516, 3673, 9358, 5796, 22795, 54749, 960, 3693, 1305, 10395, 3685, 3675, 1842, 3696, 1490, 6614, 3912, 3655	663	98	13528	3.9559208298704096	0.003144710191575917	8.288249093568734E-5	0.0019241474789044588
GOTERM_BP_FAT	GO:0040017~positive regulation of locomotion	19	2.1396396396396398	1.0709498459687478E-6	3627, 3673, 5154, 5155, 4542, 8660, 1012, 1906, 3383, 6387, 7424, 8877, 1839, 58191, 80781, 3912, 2152, 7057, 5159	663	98	13528	3.9559208298704096	0.003144710191575917	8.288249093568734E-5	0.0019241474789044588
GOTERM_BP_FAT	GO:0007160~cell-matrix adhesion	18	2.027027027027027	1.2022464700906572E-6	8515, 10516, 3673, 9358, 5796, 22795, 54749, 960, 3693, 1305, 10395, 3685, 3675, 1842, 3696, 1490, 6614, 3655	663	89	13528	4.126696832579186	0.0035295653821449946	9.065765941929094E-5	0.002160042271370788
GOTERM_MF_FAT	GO:0030246~carbohydrate binding	40	4.504504504504505	1.2469007478218984E-6	5168, 4023, 969, 2252, 6347, 960, 145864, 55568, 64581, 1311, 3684, 7123, 51809, 10392, 1842, 2246, 22925, 83716, 6614, 51705, 202, 7130, 59271, 633, 5549, 1404, 1116, 1305, 6402, 3918, 3491, 5270, 1490, 1839, 7058, 7097, 4065, 3957, 5788, 7057	628	354	12983	2.3359962575119653	0.0010144629257737847	2.5371226998693874E-4	0.0019183421169022274
INTERPRO	IPR000742:EGF-like, type 3	27	3.040540540540541	1.4196579832017155E-6	2621, 3084, 22795, 83872, 1953, 1311, 2069, 2199, 4053, 375033, 4052, 2202, 5328, 26011, 10516, 57493, 5742, 4035, 3371, 10863, 114990, 6402, 51162, 7058, 1839, 7057, 7056	784	194	16659	2.9572967073427305	0.001563241071761201	7.819262402032345E-4	0.002270754156663557
GOTERM_CC_FAT	GO:0070161~anchoring junction	26	2.9279279279279278	1.4703072893065298E-6	4739, 5021, 64759, 7145, 960, 30011, 10395, 2274, 23371, 5797, 1824, 1829, 3655, 5796, 3673, 79652, 858, 857, 55612, 64065, 50507, 6385, 26136, 83543, 1000, 5788	641	172	12782	3.014294525269383	5.247623521946743E-4	4.037611472007541E-5	0.0020168087783933863
SP_PIR_KEYWORDS	membrane	348	39.189189189189186	1.5479000516483964E-6	1318, 3084, 1193, 29126, 8743, 83604, 8323, 11320, 7162, 6614, 1824, 375033, 10610, 1829, 27071, 3290, 3710, 5742, 27074, 51363, 93010, 57211, 54996, 5359, 84898, 81855, 55365, 55652, 2213, 22795, 6892, 928, 925, 5352, 8764, 1439, 25907, 51196, 22925, 221395, 51296, 55107, 8853, 914, 915, 187, 29015, 1305, 727910, 115362, 10602, 118429, 28231, 28232, 6385, 1839, 5774, 3932, 85455, 7056, 201475, 5…	870	6256	19235	1.2298593350383633	7.844780696525389E-4	6.539668934268938E-5	0.002233374176530134
GOTERM_BP_FAT	GO:0042981~regulation of apoptosis	71	7.995495495495495	1.5793290493316126E-6	4208, 1410, 2810, 2643, 9459, 3084, 4599, 114769, 6347, 330, 8743, 1311, 10395, 3624, 23612, 10392, 3778, 84674, 8877, 80781, 2152, 604, 3635, 4217, 5074, 11040, 301, 5321, 2908, 7409, 837, 970, 834, 5366, 79156, 64065, 51129, 7128, 6776, 2113, 123879, 5788, 64135, 29775, 3560, 10673, 9262, 9263, 8382, 960, 666, 8797, 7421, 4050, 1130, 8996, 22861, 55075, 3574, 81788, 323, 914, 2690, 50515, 23529…	663	804	13528	1.8018654840428325	0.004634039952068236	1.1611351835072448E-4	0.002837526812493607
GOTERM_BP_FAT	GO:0050867~positive regulation of cell activation	20	2.2522522522522523	1.6534594872441545E-6	3707, 3574, 3606, 10673, 914, 961, 3600, 5341, 7412, 4860, 6776, 3142, 3566, 3108, 3932, 604, 3575, 5788, 7057, 3635	663	111	13528	3.6764366176130885	0.004851023964282164	1.18598536689829E-4	0.002970712581928936
GOTERM_BP_FAT	GO:0002694~regulation of leukocyte activation	25	2.815315315315315	1.77629590647994E-6	5074, 3707, 3574, 3606, 29126, 10673, 914, 3902, 961, 8764, 3600, 3624, 55824, 7412, 4860, 6776, 3142, 3566, 3108, 604, 3932, 5788, 7057, 3575, 3635	663	166	13528	3.0729251849025054	0.00521046906872602	1.2437538142440197E-4	0.0031914051360382167
GOTERM_MF_FAT	GO:0008201~heparin binding	19	2.1396396396396398	1.874192075792838E-6	4023, 5549, 2252, 6347, 1311, 3684, 1305, 6402, 3918, 3491, 1842, 2246, 5270, 1490, 7058, 83716, 1839, 5788, 7057	628	103	12983	3.8135705893265723	0.0015244306526662754	3.050722118652649E-4	0.002883409428400263
GOTERM_BP_FAT	GO:0001666~response to hypoxia	22	2.4774774774774775	2.1042573566313837E-6	3673, 5154, 5155, 1889, 3709, 2034, 3606, 6347, 857, 5352, 834, 1906, 1909, 7391, 9124, 3778, 51129, 481, 8996, 7057, 5265, 5328	663	134	13528	3.3499470970937173	0.006169517284527526	1.4391121115886474E-4	0.0037806308209709094
INTERPRO	IPR006210:EGF-like	27	3.040540540540541	2.7837124709146955E-6	2621, 3084, 22795, 83872, 1953, 1311, 2069, 2199, 3696, 4053, 375033, 4052, 26011, 5328, 9358, 5742, 4035, 3371, 10863, 3693, 114990, 6402, 51162, 7058, 1839, 7057, 7056	784	201	16659	2.8543062747487054	0.003062954965445841	0.0010220291762677025	0.004452524546383341
INTERPRO	IPR013032:EGF-like region, conserved site	34	3.8288288288288284	3.097924668970393E-6	2621, 22795, 3084, 83872, 1953, 1311, 3908, 2069, 2199, 3696, 4053, 375033, 4052, 2202, 5328, 26011, 10516, 9358, 59277, 5742, 4035, 57493, 3371, 10863, 3693, 114990, 6402, 51162, 3918, 1839, 7058, 3912, 7057, 7056	784	293	16659	2.465722295744236	0.0034080974800884123	8.531154582296363E-4	0.004955092625646973
SP_PIR_KEYWORDS	calcium binding	18	2.027027027027027	3.4560600381912413E-6	1003, 6275, 825, 6273, 6286, 301, 6277, 4035, 1012, 311, 3908, 3675, 7058, 3912, 1824, 25801, 1000, 7057	870	103	19235	3.8637428858386342	0.0017506912164485522	1.3477749110113457E-4	0.0049864823916001555
SP_PIR_KEYWORDS	heterodimer	18	2.027027027027027	3.4560600381912413E-6	3673, 3117, 3119, 4035, 3684, 3693, 3624, 5530, 3685, 3676, 3675, 7277, 3696, 2983, 2982, 3655, 5159, 5328	870	103	19235	3.8637428858386342	0.0017506912164485522	1.3477749110113457E-4	0.0049864823916001555
GOTERM_BP_FAT	GO:0002696~positive regulation of leukocyte activation	19	2.1396396396396398	3.4818317113117016E-6	3707, 3574, 3606, 10673, 914, 961, 3600, 7412, 4860, 6776, 3142, 3566, 3108, 3932, 604, 3575, 5788, 7057, 3635	663	106	13528	3.6573607672386803	0.010187833724954798	2.3270212270587454E-4	0.006255587704206977
GOTERM_BP_FAT	GO:0048584~positive regulation of response to stimulus	30	3.3783783783783785	4.5770789815769765E-6	10673, 3902, 64581, 3600, 1604, 6352, 2069, 10392, 4277, 3108, 2152, 3075, 629, 3673, 5155, 5321, 1012, 7462, 1909, 6387, 718, 5336, 1675, 3426, 6776, 7097, 4067, 3665, 7057, 5788	663	236	13528	2.593757189968556	0.013371023042651475	2.990934868769557E-4	0.00822327307572479
INTERPRO	IPR001315:Caspase Recruitment	10	1.1261261261261262	4.579361363738423E-6	64135, 10392, 22861, 84674, 29775, 114769, 837, 330, 834, 8996	784	29	16659	7.327146375791696	0.005033755751774338	0.0010087843901109839	0.007324551147869229
INTERPRO	IPR013091:EGF calcium-binding	15	1.6891891891891893	5.391614978807914E-6	10516, 2621, 22795, 4035, 57493, 83872, 1953, 1311, 51162, 2199, 4053, 7058, 4052, 2202, 7056	784	72	16659	4.426817602040816	0.0059239594696711695	9.897724724443613E-4	0.008623673924745834
SP_PIR_KEYWORDS	egf-like domain	28	3.153153153153153	5.668799707309678E-6	2621, 3084, 22795, 83872, 1953, 1311, 2069, 2199, 4053, 375033, 4052, 2202, 5328, 26011, 10516, 9358, 57493, 5742, 4035, 3371, 10863, 114990, 6402, 51162, 7058, 1839, 7057, 7056	870	230	19235	2.6915542228885556	0.0028699633564360783	2.052710431541538E-4	0.008178952231441272
SP_PIR_KEYWORDS	host-virus interaction	32	3.6036036036036037	5.836507572667131E-6	10346, 64135, 3560, 4734, 8764, 9076, 3383, 1050, 4277, 3880, 5699, 4055, 50848, 5698, 4217, 3673, 29969, 1948, 857, 290, 60489, 5696, 3685, 7412, 1234, 10553, 6304, 6672, 4067, 3932, 3665, 2213	870	285	19235	2.4824359749949587	0.002954744100557294	1.9725507431367362E-4	0.008420911894491123
INTERPRO	IPR011993:Pleckstrin homology-type	34	3.8288288288288284	6.389418869775969E-6	139716, 9454, 57480, 9459, 9846, 64759, 7145, 23150, 9910, 130271, 144100, 116984, 122786, 26031, 55357, 8853, 27071, 26499, 9938, 4651, 323, 29116, 8660, 1759, 5341, 90102, 79156, 55612, 5336, 23362, 83706, 93664, 55619, 5774	784	303	16659	2.3843453222873308	0.007016431186001371	0.0010053745704191597	0.010219545147449605
GOTERM_BP_FAT	GO:0040012~regulation of locomotion	26	2.9279279279279278	7.4345689611101646E-6	5168, 3627, 3673, 5796, 5154, 5155, 4542, 8660, 1012, 10395, 1906, 3383, 3908, 6387, 51162, 7424, 5270, 8877, 1839, 5797, 80781, 58191, 3912, 2152, 7057, 5159	663	192	13528	2.7630718954248366	0.0216278389824498	4.752163661727593E-4	0.01335677383282885
SP_PIR_KEYWORDS	cytokine	24	2.7027027027027026	7.4725919015422675E-6	3627, 2919, 3574, 7292, 3606, 10673, 9547, 2920, 6347, 8743, 2921, 970, 9235, 23529, 3600, 654, 6362, 6352, 4283, 10563, 6387, 3976, 4050, 58191	870	181	19235	2.9316060201943226	0.0037814504902283774	2.3676060837762858E-4	0.01078133558526373
GOTERM_BP_FAT	GO:0043068~positive regulation of programmed cell death	44	4.954954954954955	7.82541838273526E-6	2810, 2643, 9459, 4599, 9262, 9263, 8743, 960, 10395, 666, 3624, 8797, 23612, 10392, 3778, 4050, 7421, 1130, 80781, 604, 3635, 4217, 5074, 22861, 55075, 5321, 2908, 7409, 323, 914, 837, 970, 834, 5366, 79156, 10553, 64065, 120892, 2113, 3428, 7097, 123879, 3932, 5788	663	433	13528	2.073408364944841	0.022751828632672666	4.895534383866362E-4	0.014058918206028004
SP_PIR_KEYWORDS	inflammatory response	15	1.6891891891891893	7.861772093147715E-6	3627, 7100, 2919, 2920, 23643, 6347, 2921, 64581, 6362, 4283, 10563, 6352, 718, 7096, 7097	870	77	19235	4.306986117330944	0.00397800082810329	2.3443922773902504E-4	0.011342808876146915
GOTERM_MF_FAT	GO:0008009~chemokine activity	12	1.3513513513513513	8.67389226062956E-6	6362, 6387, 10563, 4283, 6352, 3627, 2919, 9547, 2920, 2921, 58191, 6347	628	46	12983	5.393104403212407	0.0070357115945528514	0.0011760710393481366	0.013343968267343076
GOTERM_BP_FAT	GO:0010942~positive regulation of cell death	44	4.954954954954955	8.80413406271728E-6	2810, 2643, 9459, 4599, 9262, 9263, 8743, 960, 10395, 666, 3624, 8797, 23612, 10392, 3778, 4050, 7421, 1130, 80781, 604, 3635, 4217, 5074, 22861, 55075, 5321, 2908, 7409, 323, 914, 837, 970, 834, 5366, 79156, 10553, 64065, 120892, 2113, 3428, 7097, 123879, 3932, 5788	663	435	13528	2.0638754529221064	0.025560721373372952	5.392935343873084E-4	0.015817118897432092
GOTERM_BP_FAT	GO:0045619~regulation of lymphocyte differentiation	14	1.5765765765765765	8.918836382458498E-6	3707, 3574, 914, 3600, 3624, 4860, 3142, 6776, 3566, 3108, 604, 5788, 3575, 3635	663	63	13528	4.534271828389476	0.025889385727826952	5.351713319198259E-4	0.01602317243406537
SP_PIR_KEYWORDS	inflammation	9	1.0135135135135136	9.149222651715192E-6	6402, 6352, 3627, 718, 301, 5321, 2920, 6347, 12	870	25	19235	7.9593103448275855	0.0046279350580041845	2.57671080692079E-4	0.01320020290626056
GOTERM_CC_FAT	GO:0005912~adherens junction	23	2.59009009009009	9.207257940909644E-6	3673, 5796, 79652, 4739, 64759, 5021, 858, 857, 7145, 960, 30011, 10395, 55612, 2274, 50507, 23371, 6385, 26136, 83543, 5797, 3655, 1000, 5788	641	155	12782	2.958945196517538	0.0032816099263327514	2.3475859825128342E-4	0.0126289009644176
SP_PIR_KEYWORDS	Immunoglobulin domain	44	4.954954954954955	9.566735278146953E-6	219699, 59307, 146722, 3084, 100130100, 965, 29126, 3384, 83872, 6892, 3385, 3902, 55080, 925, 962, 961, 28908, 3507, 145864, 114625, 3383, 4277, 4638, 221395, 3514, 10261, 6614, 5797, 5159, 50848, 5796, 54587, 56833, 50863, 914, 634, 1404, 10512, 7412, 64221, 4162, 89932, 120425, 2213, 3140	870	470	19235	2.069797016385424	0.004838613996014707	2.5524941764532016E-4	0.013802537945251103
SP_PIR_KEYWORDS	sh3 domain	26	2.9279279279279278	9.76444880499626E-6	23677, 64092, 9459, 4739, 4542, 30011, 26578, 389337, 23328, 55971, 344558, 8853, 3059, 4688, 10848, 7409, 9732, 64787, 6503, 1794, 5336, 54869, 4643, 3932, 4067, 8470	870	210	19235	2.737328954570334	0.0049383656922363794	2.4749935268530976E-4	0.014087773134241477
GOTERM_BP_FAT	GO:0032101~regulation of response to external stimulus	23	2.59009009009009	9.81619578642509E-6	3673, 55075, 5154, 5155, 5321, 313, 857, 7133, 1012, 1906, 5054, 5341, 1909, 7391, 6352, 6387, 718, 6776, 4907, 2152, 604, 7057, 5328	663	159	13528	2.951554303385602	0.028456828823874902	5.772248116792111E-4	0.017635192937826005
UP_SEQ_FEATURE	mutagenesis site	134	15.090090090090092	1.0247069295924208E-5	10346, 4208, 219699, 79705, 4599, 6347, 3676, 25825, 3880, 84532, 604, 4217, 27071, 3290, 5742, 4035, 7409, 23643, 55959, 5366, 4938, 5359, 6697, 51763, 9, 23314, 3140, 2621, 64135, 4023, 57559, 928, 10272, 925, 11031, 374403, 51196, 7421, 7424, 4582, 4783, 23586, 5698, 8853, 9891, 9424, 22861, 29760, 914, 290, 10417, 340061, 23492, 718, 23108, 23180, 26136, 7058, 3932, 7057, 10125, 241, 3783, 19…	868	2045	19113	1.442848129077327	0.02546223303708417	0.0036777925165847325	0.018089279961608362
GOTERM_MF_FAT	GO:0019838~growth factor binding	18	2.027027027027027	1.048387163642341E-5	5154, 5155, 3560, 2690, 8840, 51232, 1439, 3491, 8839, 5654, 1490, 4053, 3566, 4052, 3587, 7057, 3575, 5159	628	105	12983	3.544040036396724	0.008497605746750958	0.00121838805416985	0.016128241515966923
SP_PIR_KEYWORDS	integrin	11	1.2387387387387387	1.0516706110849494E-5	8515, 3676, 3685, 3673, 3675, 27299, 3696, 961, 3684, 3655, 3693	870	41	19235	5.931735351836277	0.005317808165574922	2.538724373081225E-4	0.015173024556858206
GOTERM_BP_FAT	GO:0007626~locomotory behavior	32	3.6036036036036037	1.1857601535405104E-5	5168, 3627, 2919, 56172, 6347, 3684, 6352, 10563, 1890, 3778, 1130, 5328, 5159, 3730, 641700, 5154, 5155, 6310, 9547, 2920, 2921, 1794, 6362, 4283, 6387, 1234, 3491, 64221, 5730, 4646, 58191, 55636	663	274	13528	2.382974975503958	0.03427234279069413	6.835586765355783E-4	0.021302292059222072
GOTERM_BP_FAT	GO:0045087~innate immune response	21	2.364864864864865	1.2313268752376702E-5	8542, 64135, 7100, 2643, 59307, 4688, 64581, 60489, 1604, 340061, 718, 1675, 1130, 6672, 3426, 58191, 7096, 7097, 3075, 23586, 629	663	138	13528	3.1049904911797492	0.03556567994203941	6.961719127845933E-4	0.02212081696738588
GOTERM_BP_FAT	GO:0030217~T cell differentiation	14	1.5765765765765765	1.2783038676510436E-5	3707, 5971, 3574, 915, 925, 3600, 1794, 3659, 6776, 3108, 3932, 5788, 55636, 3575	663	65	13528	4.394755772131338	0.03689723264649736	7.090910616497359E-4	0.022964668249214615
SP_PIR_KEYWORDS	surface antigen	11	1.2387387387387387	1.324840736285692E-5	6402, 4070, 965, 4582, 634, 962, 925, 970, 961, 960, 4311	870	42	19235	5.7905035577449375	0.006694478495082534	3.052709874973303E-4	0.019113848126772748
GOTERM_BP_FAT	GO:0043065~positive regulation of apoptosis	43	4.842342342342342	1.4993180609605756E-5	2810, 2643, 9459, 4599, 9262, 9263, 8743, 960, 10395, 666, 3624, 8797, 23612, 10392, 3778, 4050, 7421, 1130, 80781, 604, 3635, 4217, 5074, 22861, 55075, 5321, 2908, 7409, 323, 914, 837, 970, 834, 5366, 79156, 10553, 64065, 2113, 3428, 7097, 123879, 3932, 5788	663	430	13528	2.0404223227752643	0.04313721172127882	8.16245851779529E-4	0.026934672726852682
GOTERM_BP_FAT	GO:0050870~positive regulation of T cell activation	15	1.6891891891891893	1.6150730744258045E-5	3707, 3574, 3606, 10673, 961, 3600, 7412, 4860, 3142, 6776, 3566, 3108, 3932, 5788, 3575	663	76	13528	4.027149321266968	0.04638922428397785	8.632577729257296E-4	0.029013882146489145
GOTERM_MF_FAT	GO:0042379~chemokine receptor binding	12	1.3513513513513513	1.6599118183246428E-5	6362, 6387, 10563, 4283, 6352, 3627, 2919, 9547, 2920, 2921, 58191, 6347	628	49	12983	5.062914337709606	0.013420919803314724	0.0016875487785047438	0.025534728169074317
GOTERM_BP_FAT	GO:0051251~positive regulation of lymphocyte activation	17	1.9144144144144142	1.762131162359751E-5	3707, 3574, 3606, 10673, 961, 3600, 7412, 4860, 6776, 3142, 3566, 3108, 3932, 604, 5788, 3575, 3635	663	97	13528	3.575997885276236	0.05050473359375074	9.250135912076685E-4	0.031655303328081974
SP_PIR_KEYWORDS	chemotaxis	14	1.5765765765765765	1.784671895046923E-5	5168, 641700, 3627, 2920, 6347, 2921, 6362, 6387, 10563, 6352, 1890, 3491, 64221, 58191	870	72	19235	4.299010217113665	0.009007553965628579	3.9332989724305545E-4	0.025747166041378833
GOTERM_MF_FAT	GO:0005178~integrin binding	13	1.4639639639639639	2.0106563873561342E-5	10516, 7412, 3673, 1842, 27299, 1490, 3384, 3385, 7045, 4067, 3655, 7057, 3383	628	59	12983	4.555192702148331	0.016233697439512307	0.0018168927300650228	0.030929515997357715
GOTERM_BP_FAT	GO:0009615~response to virus	18	2.027027027027027	2.0749490927049698E-5	10346, 64135, 3430, 4599, 60489, 6387, 6352, 3764, 5359, 10561, 1130, 4600, 3428, 3669, 23586, 91543, 3665, 5788	663	109	13528	3.369504753206858	0.05920017319976212	0.0010700391333741122	0.03727384279612611
SMART	SM00114:CARD	10	1.1261261261261262	2.075321236821882E-5	64135, 10392, 22861, 84674, 29775, 114769, 837, 330, 834, 8996	517	29	9079	6.055492563196158	0.005009738698411592	0.005009738698411592	0.02681910543634869
GOTERM_BP_FAT	GO:0006915~apoptosis	54	6.081081081081082	2.3071810075328726E-5	4208, 7291, 219699, 2810, 9459, 330, 8743, 196, 10395, 23612, 10392, 84674, 55332, 2152, 3635, 4217, 5794, 5074, 11040, 23213, 7409, 837, 834, 7133, 5366, 79156, 64065, 3002, 643733, 7128, 3001, 6446, 1889, 9262, 9263, 30011, 54739, 8764, 666, 8797, 1647, 4050, 8996, 4055, 22861, 10848, 81788, 27242, 340061, 10553, 8477, 7262, 3932, 7057	663	602	13528	1.8302791599645225	0.0656040265965071	0.0011692293009486487	0.04144477968910376
GOTERM_MF_FAT	GO:0005125~cytokine activity	25	2.815315315315315	2.3352445621710118E-5	3627, 2919, 3574, 7292, 3606, 10673, 9547, 2920, 6347, 8743, 2921, 970, 9235, 23529, 3600, 654, 3624, 6362, 6352, 4283, 10563, 6387, 3976, 4050, 58191	628	195	12983	2.6504572921770375	0.018829578901337185	0.001899105681596791	0.03592175089863758
INTERPRO	IPR001452:Src homology-3 domain	26	2.9279279279279278	2.3787053215250828E-5	23677, 64092, 9459, 4739, 4542, 30011, 26578, 389337, 23328, 55971, 344558, 8853, 3059, 4688, 10848, 7409, 9732, 64787, 6503, 1794, 5336, 54869, 4643, 3932, 4067, 8470	784	213	16659	2.593741017533774	0.025873049408901228	0.003271343011258754	0.038041199504590395
GOTERM_BP_FAT	GO:0002252~immune effector process	20	2.2522522522522523	2.767178952883759E-5	10673, 4542, 925, 27086, 1604, 7462, 3383, 3764, 718, 1675, 1130, 3426, 3108, 4067, 3075, 91543, 629, 3575, 5788, 3635	663	134	13528	3.0454064519033794	0.07816023299638919	0.0013784365235718354	0.04970596003658345
GOTERM_MF_FAT	GO:0050840~extracellular matrix binding	9	1.0135135135135136	2.7738826929993184E-5	169611, 3673, 3491, 2199, 633, 1301, 7045, 3655, 7057	628	27	12983	6.891188959660297	0.022326704356506633	0.0020505963114583192	0.04266772794817575
GOTERM_BP_FAT	GO:0045580~regulation of T cell differentiation	12	1.3513513513513513	2.8135370542106077E-5	3707, 3574, 914, 4860, 6776, 3142, 3566, 3108, 3600, 604, 3575, 5788	663	51	13528	4.80099370064768	0.07941624037649786	0.0013781709295412892	0.05053847719942439
UP_SEQ_FEATURE	domain:EGF-like 3; calcium-binding	10	1.1261261261261262	3.081913766967231E-5	2621, 10516, 22795, 2199, 83872, 4053, 4052, 1311, 2202, 7056	868	37	19113	5.951239257690871	0.07464049681792151	0.009649759970788319	0.054396091310915384
UP_SEQ_FEATURE	domain:CARD	9	1.0135135135135136	3.181769117549409E-5	10392, 22861, 84674, 29775, 114769, 837, 330, 834, 8996	868	29	19113	6.833664389003655	0.07696340998406181	0.008859014816730792	0.05615808145970069
GOTERM_BP_FAT	GO:0008219~cell death	61	6.86936936936937	3.285060230338436E-5	4208, 7291, 219699, 2810, 9459, 8743, 330, 196, 10395, 23612, 10392, 84674, 55332, 2152, 3635, 4217, 5794, 8542, 5074, 11040, 23213, 6310, 7409, 837, 834, 7133, 5366, 79156, 64065, 3002, 643733, 3001, 7128, 26353, 6446, 11277, 1889, 9262, 9263, 54739, 8764, 30011, 666, 8797, 4277, 1647, 4050, 8996, 4055, 22861, 10848, 81788, 23345, 340061, 27242, 10553, 8477, 7262, 3932, 7057, 4069	663	719	13528	1.7310954337870808	0.09209470666651387	0.0015826022362803727	0.05900590530903971
GOTERM_BP_FAT	GO:0045621~positive regulation of lymphocyte differentiation	10	1.1261261261261262	3.417704072087435E-5	3707, 3574, 4860, 6776, 3142, 3566, 3108, 3575, 5788, 3635	663	35	13528	5.829778065072183	0.09562971435878487	0.0016199186815337718	0.06138774926519597
GOTERM_BP_FAT	GO:0012501~programmed cell death	54	6.081081081081082	3.4321845783532714E-5	4208, 7291, 219699, 2810, 9459, 330, 8743, 196, 10395, 23612, 10392, 84674, 55332, 2152, 3635, 4217, 5794, 5074, 11040, 23213, 7409, 837, 834, 7133, 5366, 79156, 64065, 3002, 643733, 7128, 3001, 6446, 1889, 9262, 9263, 30011, 54739, 8764, 666, 8797, 1647, 4050, 8996, 4055, 22861, 10848, 81788, 27242, 340061, 10553, 8477, 7262, 3932, 7057	663	611	13528	1.8033192378046525	0.09601479124640011	0.0016009754934176446	0.06164776793925464
SP_PIR_KEYWORDS	angiogenesis	13	1.4639639639639639	3.4707088553748717E-5	641700, 51162, 1306, 2069, 1890, 1893, 10553, 2246, 51129, 7424, 1969, 2034, 290	870	66	19235	4.354841518634622	0.01744287974583536	7.329312439736668E-4	0.05006567442022991
PIR_SUPERFAMILY	PIRSF002522:CXC chemokine	7	0.7882882882882882	3.517460608598909E-5	6387, 10563, 4283, 3627, 9547, 2920, 2921	377	14	7396	9.809018567639257	0.01338176833959337	0.01338176833959337	0.04874056537096383
GOTERM_BP_FAT	GO:0007517~muscle organ development	26	2.9279279279279278	3.81351013162357E-5	4208, 1410, 825, 3627, 10791, 3084, 27086, 3908, 7402, 4534, 2273, 1827, 5159, 8407, 3371, 858, 1301, 857, 165, 7134, 1960, 5530, 6840, 3976, 3142, 1839	663	211	13528	2.5142644735619366	0.10609651795286767	0.0017509258307333297	0.06849479617975218
GOTERM_BP_FAT	GO:0016265~death	61	6.86936936936937	3.8792984123106605E-5	4208, 7291, 219699, 2810, 9459, 8743, 330, 196, 10395, 23612, 10392, 84674, 55332, 2152, 3635, 4217, 5794, 8542, 5074, 11040, 23213, 6310, 7409, 837, 834, 7133, 5366, 79156, 64065, 3002, 643733, 3001, 7128, 26353, 6446, 11277, 1889, 9262, 9263, 54739, 8764, 30011, 666, 8797, 4277, 1647, 4050, 8996, 4055, 22861, 10848, 81788, 23345, 340061, 27242, 10553, 8477, 7262, 3932, 7057, 4069	663	724	13528	1.7191403548244628	0.10782446648687694	0.0017537277931827244	0.06967603652805465
SP_PIR_KEYWORDS	duplication	26	2.9279279279279278	3.990676264116567E-5	1003, 3507, 311, 1439, 3676, 3675, 2273, 4582, 3696, 7162, 1824, 5583, 629, 5794, 2157, 301, 3097, 633, 1404, 7133, 1012, 3693, 4603, 6402, 3685, 1000	870	228	19235	2.521224037104255	0.02002981610880905	8.089978798649922E-4	0.057564299433343624
SP_PIR_KEYWORDS	Signal-anchor	39	4.391891891891892	4.166943951871088E-5	57552, 969, 59307, 5918, 1889, 7292, 10673, 2681, 8743, 55568, 64581, 8639, 51809, 4050, 481, 11320, 10610, 7903, 2028, 2191, 4311, 26011, 149175, 337876, 3290, 51703, 970, 50515, 290, 93010, 51363, 1305, 7462, 444, 55824, 2180, 54947, 55790, 64167	870	421	19235	2.048120239167827	0.020905237572589774	8.122409540066711E-4	0.06010619625249625
INTERPRO	IPR000884:Thrombospondin, type 1 repeat	13	1.4639639639639639	4.325435620292605E-5	219699, 3491, 9037, 8839, 1490, 83872, 7058, 89932, 10418, 10417, 8840, 7057, 79875	784	65	16659	4.249744897959184	0.04654908254361756	0.0052823691221233204	0.06916398782288447
GOTERM_BP_FAT	GO:0030193~regulation of blood coagulation	10	1.1261261261261262	4.361081045252616E-5	7391, 5154, 5155, 857, 2152, 5341, 1906, 5054, 7057, 5328	663	36	13528	5.667839785486844	0.12037727969911205	0.0019414794066954233	0.07832612804107297
GOTERM_CC_FAT	GO:0005925~focal adhesion	17	1.9144144144144142	4.401034471029292E-5	3673, 4739, 64759, 858, 857, 7145, 960, 30011, 10395, 55612, 2274, 50507, 23371, 6385, 26136, 83543, 5788	641	102	12782	3.3234529381175246	0.015589248664086175	0.0010469208495909044	0.060352312241995776
GOTERM_BP_FAT	GO:0007242~intracellular signaling cascade	93	10.472972972972974	4.713425487809585E-5	1410, 2810, 79705, 11221, 201475, 2919, 9459, 5021, 6347, 9411, 64581, 54453, 23612, 10392, 2246, 23371, 8877, 51422, 5583, 1827, 3635, 4217, 10231, 26499, 5603, 2908, 7409, 23643, 196883, 1906, 90102, 6196, 1909, 5029, 2669, 25780, 1490, 4646, 2983, 6776, 29984, 2982, 8412, 5788, 6195, 3707, 7100, 29775, 64759, 9262, 9263, 4734, 197358, 11031, 8204, 23576, 9771, 8797, 2770, 51196, 4050, 7421, 22…	663	1256	13528	1.5108222612906015	0.12944567113439231	0.002066892531534914	0.0846517939953606
INTERPRO	IPR001849:Pleckstrin homology	30	3.3783783783783785	4.766820563125217E-5	139716, 57480, 9459, 9846, 23612, 130271, 144100, 116984, 26031, 55357, 8853, 27071, 26499, 9938, 4651, 7409, 8660, 1759, 5341, 90102, 79156, 25851, 55612, 5336, 23362, 7262, 64855, 83706, 93664, 55619	784	277	16659	2.301305901421941	0.0511756761763279	0.005239387742345669	0.07621923865656077
UP_SEQ_FEATURE	repeat:LRR 11	16	1.8018018018018018	5.4793726880816804E-5	7100, 79705, 2615, 94025, 633, 5549, 197358, 54829, 114990, 1842, 120892, 2331, 84230, 84166, 7097, 80131	868	102	19113	3.4540525887774463	0.12883125965826225	0.013697285593690656	0.09669218081167497
GOTERM_BP_FAT	GO:0050878~regulation of body fluid levels	20	2.2522522522522523	5.6661210525781045E-5	10516, 2157, 3673, 3783, 83872, 928, 187, 953, 10544, 2313, 1906, 5054, 5341, 5359, 3778, 57088, 2152, 5265, 5328, 7056	663	141	13528	2.894216060674133	0.1535002234382986	0.0024476663524466424	0.10175371467243677
GOTERM_BP_FAT	GO:0042060~wound healing	24	2.7027027027027026	5.9917100898366894E-5	10516, 2157, 3673, 5154, 5155, 3084, 9241, 83872, 928, 2252, 953, 10544, 960, 5054, 5341, 2069, 5359, 57088, 4815, 1839, 2152, 5265, 5328, 7056	663	191	13528	2.5638814527019025	0.1615677274507844	0.0025506758774163085	0.10759775788904413
SP_PIR_KEYWORDS	zymogen	24	2.7027027027027026	6.057100692872745E-5	29952, 1363, 10404, 10863, 837, 3003, 313, 834, 5696, 1513, 1522, 27299, 1675, 25825, 3002, 3001, 1520, 54504, 1519, 629, 5699, 5328, 4320, 5698	870	206	19235	2.5758285905590896	0.030243655817558834	0.00113677673490864	0.08735972684524862
SMART	SM00181:EGF	27	3.040540540540541	6.756523689731186E-5	2621, 3084, 22795, 83872, 1953, 1311, 2069, 2199, 3696, 4053, 375033, 4052, 26011, 5328, 9358, 5742, 4035, 3371, 10863, 3693, 114990, 6402, 51162, 7058, 1839, 7057, 7056	517	201	9079	2.3589306850659657	0.01621838223509975	0.008142339967624035	0.08728930886646724
GOTERM_BP_FAT	GO:0008284~positive regulation of cell proliferation	40	4.504504504504505	6.766009227873751E-5	3627, 688, 7292, 3084, 9241, 3606, 10673, 64759, 2252, 6347, 961, 27086, 3600, 2069, 2246, 7424, 4860, 8877, 80781, 2152, 604, 5159, 3673, 5154, 5155, 3059, 5321, 3574, 6277, 8660, 1012, 1906, 7412, 3976, 6776, 1839, 3142, 3912, 4067, 5788	663	414	13528	1.9714225340823806	0.18044606093260362	0.0028387497295019326	0.12149446471791947
GOTERM_CC_FAT	GO:0005924~cell-substrate adherens junction	17	1.9144144144144142	7.103767797373518E-5	3673, 4739, 64759, 858, 857, 7145, 960, 30011, 10395, 55612, 2274, 50507, 23371, 6385, 26136, 83543, 5788	641	106	12782	3.1980396196979957	0.025042454347749876	0.0015838289078852208	0.09739872495220236
SP_PIR_KEYWORDS	LIM domain	13	1.4639639639639639	7.337681053143575E-5	27295, 64780, 9124, 2273, 2274, 22998, 26136, 1396, 10611, 79778, 4005, 9404, 7739	870	71	19235	4.048162538449085	0.036519864045535644	0.0013278108170156067	0.10582005109432968
KEGG_PATHWAY	hsa04640:Hematopoietic cell lineage	16	1.8018018018018018	8.051885470776626E-5	3673, 3574, 914, 928, 915, 925, 290, 960, 3684, 1604, 3676, 3675, 3566, 3655, 3575, 4311	290	86	5085	3.2622293504410584	0.011209790292453392	0.0028143057740874777	0.09496295347035666
GOTERM_BP_FAT	GO:0050900~leukocyte migration	12	1.3513513513513513	8.342869289402448E-5	7412, 6352, 5155, 1130, 2921, 58191, 5420, 6347, 3684, 3655, 3383, 1794	663	57	13528	4.295625942684767	0.21758815539071885	0.0034500071365591856	0.1497894611866557
INTERPRO	IPR001811:Small chemokine, interleukin-8-like	10	1.1261261261261262	9.646913339445839E-5	6362, 6387, 10563, 4283, 6352, 3627, 2919, 2920, 2921, 6347	784	41	16659	5.182615729218517	0.10085782861984738	0.009618364144232006	0.1541932264104373
UP_SEQ_FEATURE	transmembrane region	272	30.630630630630627	9.653696204819515E-5	1318, 3084, 1193, 29126, 8743, 83604, 8323, 11320, 7162, 6614, 1824, 10610, 375033, 1829, 3290, 3710, 27074, 51363, 93010, 57211, 5359, 84898, 81855, 55365, 55652, 2213, 6892, 928, 925, 8764, 1439, 25907, 22925, 221395, 51296, 55107, 914, 187, 915, 29015, 1305, 727910, 118429, 28231, 28232, 6385, 1839, 85455, 7056, 5918, 59307, 3384, 3385, 2681, 64581, 8639, 3383, 9076, 4071, 4070, 3108, 55332, 5…	868	4911	19113	1.2195738523600268	0.21572477087147746	0.021848270580643758	0.17029551173711743
UP_SEQ_FEATURE	domain:VWFC	7	0.7882882882882882	9.937486780825915E-5	3491, 1842, 8839, 1490, 7058, 8840, 7057	868	18	19113	8.563172043010752	0.22130744032130822	0.020629160766341248	0.1752975623705577
UP_SEQ_FEATURE	domain:SH2	15	1.6891891891891893	1.0555996533590595E-4	27071, 29760, 7409, 64759, 7145, 6503, 54453, 3937, 23371, 63898, 6776, 8412, 3932, 4067, 3635	868	96	19113	3.440560195852535	0.23333739002576748	0.020231649288043663	0.1861985044281811
GOTERM_BP_FAT	GO:0045582~positive regulation of T cell differentiation	9	1.0135135135135136	1.1645261870857794E-4	3707, 3574, 4860, 6776, 3142, 3566, 3108, 3575, 5788	663	32	13528	5.73868778280543	0.2900119179503574	0.004745746176436194	0.20902269068763246
INTERPRO	IPR000413:Integrin alpha chain	7	0.7882882882882882	1.2069684845200105E-4	8515, 3676, 3685, 3673, 3675, 3684, 3655	784	18	16659	8.263392857142856	0.12454887535153814	0.011023454363389806	0.19288301011349818
INTERPRO	IPR013649:Integrin alpha-2	7	0.7882882882882882	1.2069684845200105E-4	8515, 3676, 3685, 3673, 3675, 3684, 3655	784	18	16659	8.263392857142856	0.12454887535153814	0.011023454363389806	0.19288301011349818
INTERPRO	IPR018184:Integrin alpha chain, C-terminal cytoplasmic region, conserved site	7	0.7882882882882882	1.2069684845200105E-4	8515, 3676, 3685, 3673, 3675, 3684, 3655	784	18	16659	8.263392857142856	0.12454887535153814	0.011023454363389806	0.19288301011349818
SP_PIR_KEYWORDS	transmembrane	273	30.743243243243246	1.293023371380936E-4	1318, 3084, 1193, 29126, 8743, 83604, 8323, 11320, 7162, 6614, 1824, 10610, 375033, 1829, 3290, 3710, 27074, 51363, 93010, 57211, 5359, 84898, 81855, 55365, 55652, 2213, 6892, 928, 925, 8764, 1439, 25907, 22925, 221395, 51296, 55107, 914, 187, 915, 29015, 1305, 727910, 118429, 28231, 28232, 6385, 1839, 85455, 7056, 5918, 59307, 3384, 3385, 2681, 64581, 8639, 3383, 9076, 4071, 4070, 3108, 55332, 5…	870	4973	19235	1.2137161361004598	0.06345763785685532	0.002258154234730525	0.18640281208476273
GOTERM_BP_FAT	GO:0050818~regulation of coagulation	10	1.1261261261261262	1.3033137172417E-4	7391, 5154, 5155, 857, 2152, 5341, 1906, 5054, 7057, 5328	663	41	13528	4.976639811646986	0.31841175153400536	0.005237326782929319	0.23390635483031552
GOTERM_CC_FAT	GO:0030055~cell-substrate junction	17	1.9144144144144142	1.387235682737457E-4	3673, 4739, 64759, 858, 857, 7145, 960, 30011, 10395, 55612, 2274, 50507, 23371, 6385, 26136, 83543, 5788	641	112	12782	3.0267160686427457	0.04832125063593762	0.0029091571941749494	0.1901200332287245
UP_SEQ_FEATURE	repeat:FG-GAP 1	7	0.7882882882882882	1.3968605063948653E-4	8515, 3676, 3685, 3673, 3675, 3684, 3655	868	19	19113	8.112478777589134	0.29644860422110586	0.02480254502001622	0.24632392876327014
UP_SEQ_FEATURE	repeat:FG-GAP 4	7	0.7882882882882882	1.3968605063948653E-4	8515, 3676, 3685, 3673, 3675, 3684, 3655	868	19	19113	8.112478777589134	0.29644860422110586	0.02480254502001622	0.24632392876327014
UP_SEQ_FEATURE	repeat:FG-GAP 3	7	0.7882882882882882	1.3968605063948653E-4	8515, 3676, 3685, 3673, 3675, 3684, 3655	868	19	19113	8.112478777589134	0.29644860422110586	0.02480254502001622	0.24632392876327014
UP_SEQ_FEATURE	repeat:FG-GAP 7	7	0.7882882882882882	1.3968605063948653E-4	8515, 3676, 3685, 3673, 3675, 3684, 3655	868	19	19113	8.112478777589134	0.29644860422110586	0.02480254502001622	0.24632392876327014
UP_SEQ_FEATURE	repeat:FG-GAP 5	7	0.7882882882882882	1.3968605063948653E-4	8515, 3676, 3685, 3673, 3675, 3684, 3655	868	19	19113	8.112478777589134	0.29644860422110586	0.02480254502001622	0.24632392876327014
UP_SEQ_FEATURE	repeat:FG-GAP 6	7	0.7882882882882882	1.3968605063948653E-4	8515, 3676, 3685, 3673, 3675, 3684, 3655	868	19	19113	8.112478777589134	0.29644860422110586	0.02480254502001622	0.24632392876327014
UP_SEQ_FEATURE	repeat:FG-GAP 2	7	0.7882882882882882	1.3968605063948653E-4	8515, 3676, 3685, 3673, 3675, 3684, 3655	868	19	19113	8.112478777589134	0.29644860422110586	0.02480254502001622	0.24632392876327014
INTERPRO	IPR001781:Zinc finger, LIM-type	13	1.4639639639639639	1.39926563861468E-4	27295, 64780, 9124, 2273, 2274, 22998, 26136, 1396, 10611, 79778, 4005, 9404, 7739	784	73	16659	3.784019429689684	0.14290786949412437	0.011792217456404797	0.22358137038691606
SP_PIR_KEYWORDS	SH2 domain	16	1.8018018018018018	1.3994268847796726E-4	27071, 29760, 64759, 7409, 7145, 6503, 54453, 3937, 5336, 23371, 63898, 6776, 8412, 3932, 4067, 3635	870	111	19235	3.1869110489800145	0.06849703699988585	0.002362402060785751	0.20172757954429743
GOTERM_BP_FAT	GO:0050866~negative regulation of cell activation	12	1.3513513513513513	1.5823741329399723E-4	55824, 5074, 5154, 5155, 29126, 3142, 3902, 3566, 604, 8764, 3624, 3635	663	61	13528	4.01394555300052	0.3721242964255155	0.0062696289650368	0.283922262490266
GOTERM_BP_FAT	GO:0051240~positive regulation of multicellular organismal process	27	3.040540540540541	1.5999746476505456E-4	760, 3084, 3606, 5021, 6347, 64581, 3908, 7391, 2069, 6352, 10392, 4050, 8877, 2152, 23586, 3673, 5321, 5742, 2690, 857, 834, 1906, 654, 6776, 7097, 7057, 55636	663	244	13528	2.2578443735627918	0.3753664939106047	0.006254892093029429	0.2870760030722064
GOTERM_BP_FAT	GO:0010647~positive regulation of cell communication	33	3.7162162162162162	1.6716380068967432E-4	3707, 1889, 5021, 925, 6347, 8743, 4734, 3908, 2069, 10392, 80833, 4050, 54503, 2152, 4055, 3673, 1893, 11040, 3059, 858, 2690, 857, 834, 23529, 1012, 9839, 10769, 10475, 3976, 4067, 3932, 7057, 5788	663	329	13528	2.046624214333851	0.3883957363657389	0.00644845879056366	0.29991599844984007
INTERPRO	IPR013519:Integrin alpha beta-propellor	7	0.7882882882882882	1.6942057336642548E-4	8515, 3676, 3685, 3673, 3675, 3684, 3655	784	19	16659	7.828477443609022	0.17032173773880432	0.013248406187640338	0.2706484729168124
GOTERM_BP_FAT	GO:0045059~positive thymic T cell selection	5	0.5630630630630631	1.766750409036301E-4	3707, 915, 3108, 5788, 1794	663	7	13528	14.574445162680455	0.4052696687684194	0.006725943849785976	0.31695497087408375
GOTERM_BP_FAT	GO:0019882~antigen processing and presentation	14	1.5765765765765765	1.8317826599260263E-4	5971, 3117, 3119, 6892, 55080, 925, 10544, 5696, 3383, 4277, 3108, 64167, 3140, 5698	663	83	13528	3.441676207090807	0.41653839339830956	0.006883591461299909	0.3286036323101982
GOTERM_BP_FAT	GO:0002683~negative regulation of immune system process	14	1.5765765765765765	1.8317826599260263E-4	5074, 29126, 3902, 8764, 3624, 55824, 4277, 3142, 3566, 604, 5788, 7057, 3575, 3635	663	83	13528	3.441676207090807	0.41653839339830956	0.006883591461299909	0.3286036323101982
SP_PIR_KEYWORDS	innate immunity	13	1.4639639639639639	1.863700337985895E-4	64135, 7100, 64581, 1604, 340061, 718, 1675, 3426, 7096, 7097, 3075, 629, 23586	870	78	19235	3.684865900383141	0.09017082169974178	0.003043694452676937	0.2685689506494615
GOTERM_BP_FAT	GO:0035295~tube development	25	2.815315315315315	1.9814702227008972E-4	7291, 2034, 9241, 64759, 2252, 51696, 27086, 960, 10395, 7020, 1050, 8323, 2246, 83716, 5154, 10253, 3290, 858, 1906, 9839, 1909, 6387, 3491, 9037, 1490	663	220	13528	2.3186617304264363	0.4416716982660991	0.007350172551036316	0.355410978985915
UP_SEQ_FEATURE	domain:PH	25	2.815315315315315	2.0674558211147655E-4	8853, 27071, 139716, 9938, 57480, 9459, 7409, 9846, 8660, 1759, 90102, 79156, 25851, 23612, 55612, 5336, 23362, 7262, 144100, 64855, 83706, 93664, 55619, 26031, 55357	868	237	19113	2.3227410604911625	0.4057364853174369	0.03410050765295325	0.3643739909667265
INTERPRO	IPR007110:Immunoglobulin-like	43	4.842342342342342	2.0756664238310852E-4	219699, 59307, 146722, 3084, 100130100, 29126, 83872, 6892, 3385, 3902, 55080, 925, 962, 961, 28908, 3507, 145864, 114625, 4277, 4638, 221395, 3514, 10261, 6614, 5797, 3108, 5159, 50848, 5796, 54587, 3117, 56833, 3119, 50863, 634, 1404, 10512, 7412, 64221, 4162, 89932, 120425, 2213, 3140	784	501	16659	1.823742820481486	0.2044823009004757	0.015135107469599562	0.33149182801940347
GOTERM_CC_FAT	GO:0016323~basolateral plasma membrane	24	2.7027027027027026	2.11395174456089E-4	3673, 301, 760, 4739, 64759, 858, 857, 7145, 960, 30011, 10395, 360, 5029, 55612, 2274, 50507, 23371, 358, 481, 6385, 26136, 83543, 3655, 5788	641	203	12782	2.3575232664478993	0.072698065671425	0.004184335348957791	0.2895823379581386
INTERPRO	IPR001089:Small chemokine, C-X-C	6	0.6756756756756757	2.1254077974930855E-4	10563, 4283, 3627, 2919, 2920, 2921	784	13	16659	9.807103610675039	0.20883191223575026	0.01453365395628825	0.33942306083454277
INTERPRO	IPR000980:SH2 motif	16	1.8018018018018018	2.1339232550701554E-4	27071, 29760, 64759, 7409, 7145, 6503, 54453, 3937, 5336, 23371, 63898, 6776, 8412, 3932, 4067, 3635	784	111	16659	3.062879205736348	0.20957415683539082	0.013739065373833181	0.34078078622574726
UP_SEQ_FEATURE	domain:EGF-like 2; calcium-binding	11	1.2387387387387387	2.175266167382018E-4	2621, 10516, 51162, 4035, 57493, 83872, 7058, 1953, 1311, 2202, 7057	868	57	19113	4.249393645403833	0.42164884053105545	0.03364438232806344	0.38334037589624614
GOTERM_BP_FAT	GO:0006917~induction of apoptosis	32	3.6036036036036037	2.269659801683842E-4	2810, 2643, 9459, 4599, 9262, 9263, 8743, 10395, 666, 3624, 8797, 23612, 10392, 4050, 7421, 1130, 4217, 22861, 55075, 7409, 914, 837, 970, 834, 5366, 79156, 10553, 64065, 2113, 3428, 7097, 3932	663	320	13528	2.040422322775264	0.4870529778584055	0.008310062810892749	0.40700329555184434
UP_SEQ_FEATURE	repeat:LRR 12	14	1.5765765765765765	2.277171073522862E-4	7100, 1842, 2615, 120892, 2331, 84230, 94025, 633, 5549, 197358, 7097, 84166, 54829, 80131	868	91	19113	3.3876285005317266	0.4362978268417119	0.033157204852894195	0.4012647232986333
GOTERM_BP_FAT	GO:0012502~induction of programmed cell death	32	3.6036036036036037	2.380079612855378E-4	2810, 2643, 9459, 4599, 9262, 9263, 8743, 10395, 666, 3624, 8797, 23612, 10392, 4050, 7421, 1130, 4217, 22861, 55075, 7409, 914, 837, 970, 834, 5366, 79156, 10553, 64065, 2113, 3428, 7097, 3932	663	321	13528	2.034065866941073	0.5034468381098087	0.008605533011051825	0.4267642018964124
GOTERM_BP_FAT	GO:0007599~hemostasis	16	1.8018018018018018	2.3920996766186724E-4	10516, 2157, 3673, 83872, 928, 953, 10544, 2313, 5054, 5341, 5359, 57088, 2152, 5265, 7056, 5328	663	108	13528	3.022847885592984	0.5051995219895276	0.008543788613225134	0.42891510828394486
GOTERM_BP_FAT	GO:0050778~positive regulation of immune response	19	2.1396396396396398	2.532728532786302E-4	10673, 3902, 64581, 3600, 1604, 7462, 2069, 718, 4277, 5336, 1675, 3426, 6776, 3108, 7097, 4067, 3075, 629, 5788	663	145	13528	2.673656836740001	0.5252513656161966	0.008935379913300068	0.45407639976198233
SMART	SM00209:TSP1	13	1.4639639639639639	2.5334203597627067E-4	219699, 3491, 9037, 8839, 1490, 83872, 7058, 89932, 10418, 10417, 8840, 7057, 79875	517	65	9079	3.5121856866537717	0.059474521342244846	0.02023138926154644	0.32693699415793365
GOTERM_MF_FAT	GO:0005518~collagen binding	9	1.0135135135135136	2.572444072077481E-4	8515, 3673, 5154, 1842, 5155, 22795, 960, 1311, 7057	628	36	12983	5.168391719745223	0.18894862989023598	0.017300586493092407	0.3950396116746191
UP_SEQ_FEATURE	repeat:LRR 10	16	1.8018018018018018	2.640379269786252E-4	7100, 79705, 2615, 94025, 633, 5549, 197358, 54829, 114990, 1842, 120892, 2331, 84230, 84166, 7097, 80131	868	117	19113	3.011225333805979	0.48555735921210186	0.03625272212887476	0.4651257148666099
GOTERM_MF_FAT	GO:0008233~peptidase activity	48	5.405405405405405	2.670897932754552E-4	825, 29952, 115201, 1889, 119587, 57559, 10404, 114769, 3003, 6590, 1522, 25825, 5654, 1520, 1540, 11098, 84909, 54504, 2028, 5699, 5265, 2191, 629, 4311, 5328, 5698, 1363, 10863, 837, 290, 834, 165, 79875, 5054, 5696, 1513, 27299, 1675, 124739, 3002, 643733, 7128, 3001, 3426, 89932, 1519, 64167, 4320	628	574	12983	1.7288000177544998	0.1954242274064132	0.016587058293911494	0.41012973405828435
INTERPRO	IPR013625:Tensin phosphotyrosine-binding domain	5	0.5630630630630631	2.9126175734693366E-4	54869, 23371, 64759, 7145, 64787	784	8	16659	13.28045280612245	0.27458923262722723	0.017676199644683477	0.46486444483453404
INTERPRO	IPR006209:EGF	17	1.9144144144144142	3.02268051503558E-4	2621, 3084, 22795, 57493, 4035, 5742, 3371, 1953, 114990, 6402, 2069, 4053, 7058, 1839, 4052, 7057, 7056	784	127	16659	2.8443174513900047	0.2833371309596847	0.017381367651055357	0.482391106484803
SP_PIR_KEYWORDS	hydrolase	100	11.26126126126126	3.1014507315754936E-4	22875, 5168, 115201, 2643, 10404, 3003, 1522, 25825, 1520, 481, 11098, 4311, 149175, 55959, 1513, 51763, 3002, 3001, 11145, 1519, 4320, 64135, 57552, 825, 4023, 55313, 57559, 313, 51196, 54935, 84909, 414, 1847, 5699, 11343, 629, 23586, 5698, 1774, 290, 2180, 6674, 221294, 718, 27299, 81544, 5336, 124739, 3426, 5774, 6595, 29952, 11221, 340152, 23371, 2191, 3635, 5328, 5794, 5796, 5321, 5791, 232…	870	1555	19235	1.4218132091510516	0.14552492101268755	0.004902566164850408	0.44656411462864476
INTERPRO	IPR002473:Small chemokine, C-X-C/Interleukin 8	6	0.6756756756756757	3.178655397611754E-4	6362, 6387, 10563, 2919, 2920, 2921	784	14	16659	9.106596209912537	0.2955539352922696	0.017364641676047676	0.5072239299952708
GOTERM_BP_FAT	GO:0045576~mast cell activation	5	0.5630630630630631	3.3966422512955225E-4	3937, 962, 10397, 4067, 7462	663	8	13528	12.752639517345399	0.6317974846554439	0.011823853952158903	0.6085160057143768
GOTERM_MF_FAT	GO:0070011~peptidase activity, acting on L-amino acid peptides	46	5.18018018018018	3.5267939751386753E-4	825, 29952, 115201, 1889, 119587, 57559, 10404, 114769, 3003, 1522, 25825, 5654, 1520, 1540, 11098, 84909, 54504, 2028, 5699, 2191, 629, 4311, 5328, 5698, 1363, 10863, 837, 834, 290, 165, 79875, 5054, 5696, 1513, 27299, 1675, 124739, 3002, 643733, 7128, 3001, 3426, 89932, 1519, 64167, 4320	628	549	12983	1.7322114324829163	0.24958708098302984	0.020300517311046984	0.5412237482698146
SP_PIR_KEYWORDS	guanine-nucleotide releasing factor	16	1.8018018018018018	3.659611967088235E-4	57480, 221002, 9459, 55160, 7409, 81704, 9732, 1794, 9771, 51196, 389337, 25780, 23362, 8412, 55619, 10125	870	121	19235	2.9235299705519138	0.1693745316503622	0.005607741396066457	0.5267339380943481
SP_PIR_KEYWORDS	Protease	40	4.504504504504505	3.6703263177725767E-4	825, 29952, 115201, 1889, 57559, 10404, 3003, 6590, 1522, 25825, 5654, 1520, 1540, 11098, 84909, 54504, 2028, 5699, 2191, 629, 4311, 5328, 5698, 1363, 837, 10863, 834, 290, 5696, 1513, 27299, 1675, 124739, 3002, 7128, 3001, 3426, 1519, 64167, 4320	870	484	19235	1.8272062315949462	0.16982578481438337	0.005459153262142413	0.5282722739483492
SP_PIR_KEYWORDS	phosphoprotein	377	42.45495495495496	3.771026637073178E-4	4208, 1410, 139716, 29123, 79705, 64092, 126353, 81844, 8323, 84674, 7164, 80206, 8877, 151963, 10611, 1824, 375033, 1829, 604, 4217, 127262, 202, 27071, 8407, 3097, 3710, 55959, 57211, 3918, 5359, 84898, 388115, 4600, 6776, 8412, 4501, 83706, 2213, 140576, 822, 283209, 64073, 92241, 6892, 51696, 925, 27086, 5352, 2313, 311, 8764, 1439, 1842, 4638, 1992, 221395, 4783, 6744, 375449, 9891, 8853, 22…	870	7263	19235	1.1476203588966911	0.17405501260202771	0.005448733192689903	0.5427294561051621
KEGG_PATHWAY	hsa04510:Focal adhesion	25	2.815315315315315	3.7900644196413097E-4	8515, 330, 1311, 3908, 3676, 3675, 4638, 7424, 3696, 3655, 5159, 3673, 5154, 5155, 3371, 7409, 858, 1301, 857, 3693, 3918, 3685, 7058, 3912, 7057	290	201	5085	2.1809058157488423	0.051687281823132536	0.010558060163819438	0.4462759186799725
UP_SEQ_FEATURE	short sequence motif:GFFKR motif	6	0.6756756756756757	3.896174041627295E-4	3676, 3685, 3673, 3675, 3684, 3655	868	15	19113	8.807834101382488	0.625010816857533	0.050314223272968306	0.6856279899274065
GOTERM_BP_FAT	GO:0006690~icosanoid metabolic process	10	1.1261261261261262	3.8991396564800793E-4	5730, 5321, 241, 8644, 9536, 5742, 84909, 8605, 4258, 1906	663	47	13528	4.3413240910112	0.6823993793686411	0.013403022821346644	0.6982420492910091
SMART	SM00199:SCY	10	1.1261261261261262	3.9391723210154304E-4	6362, 6387, 10563, 4283, 6352, 3627, 2919, 2920, 2921, 6347	517	41	9079	4.283153276407039	0.09094233662980566	0.023554837749107826	0.5079230755323461
UP_SEQ_FEATURE	repeat:LRR 9	17	1.9144144144144142	4.1307119834155904E-4	7100, 79705, 2615, 94025, 633, 5549, 197358, 54829, 114990, 10392, 1842, 120892, 2331, 84230, 84166, 7097, 80131	868	135	19113	2.7728366615463385	0.6465152732870914	0.0506670985237786	0.7267588949510628
GOTERM_BP_FAT	GO:0006940~regulation of smooth muscle contraction	9	1.0135135135135136	4.175755077365037E-4	3673, 3778, 51196, 5742, 5021, 8877, 857, 2982, 1906	663	38	13528	4.832579185520363	0.7072235849167078	0.014181574132069996	0.7476019086587127
SMART	SM00326:SH3	26	2.9279279279279278	4.309634217565405E-4	23677, 64092, 9459, 4739, 4542, 30011, 26578, 389337, 23328, 55971, 344558, 8853, 3059, 4688, 10848, 7409, 9732, 64787, 6503, 1794, 5336, 54869, 4643, 3932, 4067, 8470	517	213	9079	2.14358750828634	0.09905910944191998	0.02064699620808985	0.5555683557202151
GOTERM_BP_FAT	GO:0007596~blood coagulation	15	1.6891891891891893	4.323112578030517E-4	10516, 5359, 3673, 2157, 57088, 83872, 928, 953, 10544, 2152, 5054, 5341, 5265, 5328, 7056	663	102	13528	3.0006210629048	0.7196460353212205	0.014510954357800365	0.77388724269013
GOTERM_BP_FAT	GO:0050817~coagulation	15	1.6891891891891893	4.323112578030517E-4	10516, 5359, 3673, 2157, 57088, 83872, 928, 953, 10544, 2152, 5054, 5341, 5265, 5328, 7056	663	102	13528	3.0006210629048	0.7196460353212205	0.014510954357800365	0.77388724269013
UP_SEQ_FEATURE	repeat:LRR 8	18	2.027027027027027	4.332757961353099E-4	7100, 79705, 2615, 94025, 633, 5549, 197358, 54829, 114990, 10392, 1842, 120892, 2331, 84230, 7096, 84166, 7097, 80131	868	149	19113	2.6600841245786038	0.6640495172740832	0.05061650009205909	0.762178801318536
UP_SEQ_FEATURE	domain:SH3	20	2.2522522522522523	4.46099380236973E-4	8853, 3059, 23677, 64092, 10848, 4739, 9459, 4542, 9732, 64787, 6503, 1794, 26578, 5336, 54869, 23328, 55971, 3932, 4643, 4067	868	177	19113	2.488088729204093	0.6747244669820449	0.049768093341210795	0.7846531505084298
UP_SEQ_FEATURE	repeat:LRR 7	20	2.2522522522522523	4.46099380236973E-4	22861, 7100, 79705, 2615, 94025, 633, 5549, 197358, 54829, 114990, 10392, 1842, 120892, 2331, 84230, 7162, 7096, 84166, 7097, 80131	868	177	19113	2.488088729204093	0.6747244669820449	0.049768093341210795	0.7846531505084298
INTERPRO	IPR013783:Immunoglobulin-like fold	45	5.0675675675675675	4.605949340159136E-4	219699, 5971, 146722, 3084, 100130100, 965, 29126, 3384, 83872, 6892, 3385, 3902, 55080, 925, 962, 28908, 3507, 145864, 114625, 3383, 4277, 4638, 3514, 10261, 6614, 5797, 3108, 5159, 50848, 5796, 54587, 3117, 3119, 50863, 914, 915, 634, 1404, 10512, 7412, 64221, 4162, 89932, 120425, 3140, 2213	784	553	16659	1.7291005461859248	0.3981172057530764	0.02388594088619711	0.7341943247987315
SMART	SM00191:Int_alpha	7	0.7882882882882882	4.700228455255858E-4	8515, 3676, 3685, 3673, 3675, 3684, 3655	517	19	9079	6.469815738572737	0.10753882573164952	0.01878339614162272	0.605780066840722
GOTERM_BP_FAT	GO:0016337~cell-cell adhesion	28	3.153153153153153	4.812078322061941E-4	1003, 965, 3384, 3385, 56121, 960, 64581, 3684, 9076, 3383, 3676, 1366, 6614, 5797, 51705, 1824, 1829, 914, 634, 1301, 1012, 1305, 5341, 7412, 1490, 4815, 5788, 1000	663	276	13528	2.0699936607864995	0.7572135076605411	0.01595736553632321	0.861060877259956
GOTERM_BP_FAT	GO:0060326~cell chemotaxis	9	1.0135135135135136	5.031286073969968E-4	6352, 5155, 1130, 2921, 58191, 6347, 3684, 5159, 1794	663	39	13528	4.708666898712148	0.7723790649670716	0.016492524671534614	0.9001181199844943
GOTERM_BP_FAT	GO:0010627~regulation of protein kinase cascade	26	2.9279279279279278	5.29146301993787E-4	8743, 4734, 23612, 10392, 80833, 4050, 54503, 2152, 4055, 4217, 11040, 1893, 29969, 3059, 2690, 857, 834, 23529, 1906, 9839, 10769, 10475, 3976, 7128, 4067, 5788	663	249	13528	2.1305614615324044	0.78915481881914	0.017147186219317656	0.9464561722902665
INTERPRO	IPR013517:FG-GAP	7	0.7882882882882882	5.36515218504456E-4	8515, 3676, 3685, 3673, 3675, 3684, 3655	784	23	16659	6.467003105590061	0.44644736256860973	0.026523648699301017	0.8547260252262934
INTERPRO	IPR001881:EGF-like calcium-binding	14	1.5765765765765765	5.414887528202557E-4	10516, 2621, 22795, 4035, 57493, 83872, 1953, 1311, 51162, 2199, 4053, 4052, 2202, 7056	784	96	16659	3.098772321428571	0.44947462130003146	0.02561755751693673	0.8626172608719673
INTERPRO	IPR018097:EGF-like calcium-binding, conserved site	14	1.5765765765765765	5.414887528202557E-4	10516, 2621, 22795, 4035, 57493, 83872, 1953, 1311, 51162, 2199, 4053, 4052, 2202, 7056	784	96	16659	3.098772321428571	0.44947462130003146	0.02561755751693673	0.8626172608719673
GOTERM_BP_FAT	GO:0043368~positive T cell selection	5	0.5630630630630631	5.877549810593542E-4	3707, 915, 3108, 5788, 1794	663	9	13528	11.335679570973689	0.8225551799509216	0.01882166844094113	1.0507644928164472
GOTERM_BP_FAT	GO:0045785~positive regulation of cell adhesion	11	1.2387387387387387	6.032449368718698E-4	3673, 3491, 1842, 2246, 3084, 2199, 7409, 961, 3655, 1012, 7057	663	60	13528	3.7407742584213173	0.8304620860652187	0.019105124616050073	1.0783152806560392
GOTERM_BP_FAT	GO:0009967~positive regulation of signal transduction	29	3.2657657657657655	6.180791771996368E-4	3707, 1889, 925, 8743, 4734, 2069, 10392, 80833, 4050, 54503, 2152, 4055, 11040, 1893, 3059, 858, 2690, 857, 834, 1012, 23529, 9839, 10769, 10475, 3976, 4067, 3932, 7057, 5788	663	295	13528	2.005838893575683	0.8377039033369733	0.019362066144382295	1.104693007269686
KEGG_PATHWAY	hsa04621:NOD-like receptor signaling pathway	12	1.3513513513513513	6.216512492443224E-4	6352, 10392, 22861, 84674, 2919, 5603, 7128, 3606, 2920, 330, 6347, 834	290	62	5085	3.3937708565072304	0.08337628791371099	0.014404947767342913	0.7310296613905143
SP_PIR_KEYWORDS	heparin-binding	11	1.2387387387387387	6.303499466819056E-4	3918, 4023, 3491, 2246, 5270, 1490, 7058, 1839, 1311, 1305, 7057	870	65	19235	3.741556145004421	0.2736245080164428	0.008840914769671304	0.9056651067676058
GOTERM_CC_FAT	GO:0043235~receptor complex	16	1.8018018018018018	6.61947667016904E-4	8515, 3673, 9358, 915, 925, 2690, 23643, 3684, 3693, 1439, 3676, 3685, 3675, 3696, 3655, 4067	641	116	12782	2.7504438108558826	0.21053009560687197	0.012364687841597055	0.9041849177311545
GOTERM_BP_FAT	GO:0050670~regulation of lymphocyte proliferation	13	1.4639639639639639	6.802141865529234E-4	5074, 3574, 3606, 29126, 10673, 8764, 3600, 7412, 4860, 6776, 604, 5788, 3635	663	83	13528	3.1958421922986058	0.8648257536323256	0.02106424520966632	1.2151071437433658
SP_PIR_KEYWORDS	cell membrane	131	14.752252252252251	6.928067933965886E-4	1003, 9454, 10791, 3084, 29126, 5021, 94025, 114625, 7402, 23446, 6614, 1824, 375033, 1829, 4311, 4035, 51232, 57211, 258010, 1909, 5029, 29984, 1000, 2213, 3140, 4023, 10673, 925, 11031, 2069, 51196, 22925, 221395, 4582, 26996, 51705, 8853, 55107, 29760, 2634, 6277, 187, 290, 1305, 340061, 115362, 118429, 23180, 1839, 83543, 5774, 3932, 10125, 2706, 84958, 2817, 55080, 10397, 2707, 9076, 23371, …	870	2194	19235	1.3201023690524838	0.2962800327341708	0.009451665111558705	0.99498405194266
UP_SEQ_FEATURE	domain:EGF-like 6; calcium-binding	7	0.7882882882882882	7.221217878125245E-4	10516, 2199, 83872, 4053, 4052, 2202, 7056	868	25	19113	6.1654838709677415	0.8376883641043869	0.07600977604710268	1.2672419632671406
GOTERM_CC_FAT	GO:0044420~extracellular matrix part	16	1.8018018018018018	7.250762292946916E-4	79812, 1306, 59277, 22795, 83872, 3371, 1301, 953, 1300, 1305, 8076, 3908, 3918, 89932, 80781, 3912	641	117	12782	2.7269357440964304	0.22813537691994834	0.012863849360744029	0.9900180627509525
SP_PIR_KEYWORDS	chondroitin sulfate proteoglycan	6	0.6756756756756757	7.307287517640932E-4	2331, 6385, 633, 2817, 960, 7056	870	17	19235	7.803245436105477	0.3096902735021295	0.009705617274199163	1.0491793211492406
GOTERM_BP_FAT	GO:0033559~unsaturated fatty acid metabolic process	10	1.1261261261261262	7.31167212297712E-4	5730, 5321, 241, 8644, 9536, 5742, 84909, 8605, 4258, 1906	663	51	13528	4.000828083873066	0.8836496396540748	0.022389232844643225	1.3055639708842492
GOTERM_BP_FAT	GO:0001936~regulation of endothelial cell proliferation	8	0.9009009009009009	7.498784001021225E-4	5155, 5797, 858, 6347, 857, 2152, 1012, 7057	663	32	13528	5.1010558069381595	0.889883862683614	0.022719392688883566	1.338762272603622
GOTERM_BP_FAT	GO:0032944~regulation of mononuclear cell proliferation	13	1.4639639639639639	7.59048630634158E-4	5074, 3574, 3606, 29126, 10673, 8764, 3600, 7412, 4860, 6776, 604, 5788, 3635	663	84	13528	3.157796451914099	0.8928161492128774	0.0227597782879424	1.355028691844895
GOTERM_BP_FAT	GO:0070663~regulation of leukocyte proliferation	13	1.4639639639639639	7.59048630634158E-4	5074, 3574, 3606, 29126, 10673, 8764, 3600, 7412, 4860, 6776, 604, 5788, 3635	663	84	13528	3.157796451914099	0.8928161492128774	0.0227597782879424	1.355028691844895
SMART	SM00132:LIM	13	1.4639639639639639	7.642542891930241E-4	27295, 64780, 9124, 2273, 2274, 22998, 26136, 1396, 10611, 79778, 4005, 9404, 7739	517	73	9079	3.1272886251026737	0.16891254438725756	0.026085210262900116	0.9832696747037795
INTERPRO	IPR000108:Neutrophil cytosol factor 2	7	0.7882882882882882	8.685801482506712E-4	8853, 26578, 3059, 4688, 30011, 8470, 344558	784	25	16659	5.949642857142857	0.6161837114013027	0.03911412701612371	1.3803045296929661
UP_SEQ_FEATURE	domain:LIM zinc-binding	6	0.6756756756756757	9.923470673403592E-4	27295, 64780, 9124, 22998, 1396, 79778	868	18	19113	7.339861751152074	0.9178310429958715	0.09888651142621796	1.7375494982786566
