# Supplementary material for: Embryonic signature distinguishes pediatric and adult rhabdoid tumors from other SMARCB1-deficient cancers
Source: Oncotarget. 2017 Mar 6;8(21):34245–57. doi: 10.18632/oncotarget.15939 (PMC5470964; doi:10.18632/oncotarget.15939)
Supplement: Supplementary file 3 [file oncotarget-08-34245-s003.xls]

## Sheet: NMF signature
SDNRT	6590	SLPI
SDNRT	4070	TACSTD2
SDNRT	64065	PERP
SDNRT	10512	SEMA3C
SDNRT	8714	ABCC3
SDNRT	10103	TSPAN1
SDNRT	9076	CLDN1
SDNRT	84419	C15orf48
SDNRT	12	SERPINA3
SDNRT	1366	CLDN7
SDNRT	10158	PDZK1IP1
SDNRT	6286	S100P
SDNRT	2069	EREG
SDNRT	81493	SYNC
SDNRT	23057	NMNAT2
SDNRT	5366	PMAIP1
SDNRT	94025	MUC16
SDNRT	256691	MAMDC2
SDNRT	1410	CRYAB
SDNRT	50515	CHST11
SDNRT	22936	ELL2
SDNRT	84898	PLXDC2
SDNRT	1906	EDN1
SDNRT	388115	C15orf52
SDNRT	27074	LAMP3
SDNRT	100131187	TSTD1
SDNRT	1311	COMP
SDNRT	1300	COL10A1
SDNRT	9547	CXCL14
SDNRT	6424	SFRP4
SDNRT	6423	SFRP2
SDNRT	27286	SRPX2
SDNRT	8323	FZD6
SDNRT	50507	NOX4
SDNRT	9358	ITGBL1
SDNRT	4642	MYO1D
SDNRT	2191	FAP
SDNRT	22882	ZHX2
SDNRT	7162	TPBG
SDNRT	5796	PTPRK
SDNRT	6695	SPOCK1
SDNRT	23213	SULF1
SDNRT	114801	TMEM200A
SDNRT	4907	NT5E
SDNRT	113146	AHNAK2
SDNRT	54863	TOR4A
SDNRT	688	KLF5
SDNRT	64073	C19orf33
SDNRT	3918	LAMC2
SDNRT	3675	ITGA3
SDNRT	259173	ALS2CL
SDNRT	53836	GPR87
SDNRT	55612	FERMT1
SDNRT	554202	MIR31HG
SDNRT	8515	ITGA10
SDNRT	3783	KCNN4
SDNRT	53827	FXYD5
SDNRT	139716	GAB3
SDNRT	119587	CPXM2
SDNRT	8076	MFAP5
SDNRT	4499	MT1M
SDNRT	858	CAV2
SDNRT	7056	THBD
SDNRT	1012	CDH13
SDNRT	79686	LINC00341
SDNRT	11343	MGLL
SDNRT	358	AQP1
SDNRT	10974	C10orf116
SDNRT	8605	PLA2G4C
SDNRT	283537	SLC46A3
SDNRT	5154	PDGFA
SDNRT	54749	EPDR1
SDNRT	202	AIM1
SDNRT	10475	TRIM38
SDNRT	91543	RSAD2
SDNRT	1604	CD55
SDNRT	330	BIRC3
SDNRT	2635	GBP3
SDNRT	629	CFB
SDNRT	6385	SDC4
SDNRT	7378	UPP1
SDNRT	3673	ITGA2
SDNRT	116441	TM4SF18
SDNRT	5918	RARRES1
SDNRT	3426	CFI
SDNRT	6578	SLCO2A1
SDNRT	718	C3
SDNRT	2202	EFEMP1
SDNRT	25890	ABI3BP
SDNRT	22998	LIMCH1
SDNRT	93664	CADPS2
SDNRT	57088	PLSCR4
SDNRT	1829	DSG2
SDNRT	1000	CDH2
SDNRT	11211	FZD10
SDNRT	80206	FHOD3
SDNRT	23314	SATB2
SDNRT	28638	TRBC2
SDNRT	10563	CXCL13
SDNRT	10537	UBD
SDNRT	91353	IGLL3P
SDNRT	3575	IL7R
SDNRT	4065	LY75
SDNRT	1439	CSF2RB
SDNRT	6362	CCL18
SDNRT	2920	CXCL2
SDNRT	27299	ADAMDEC1
SDNRT	116984	ARAP2
SDNRT	634	CEACAM1
SDNRT	374491	TPTE2P6
SDNRT	2252	FGF7
RT	90378	SAMD1
RT	5347	PLK1
RT	8351	HIST1H3D
RT	64399	HHIP
RT	100505491	LOC100505491
RT	8788	DLK1
RT	140578	CHODL
RT	23632	CA14
RT	143282	FGFBP3
RT	25928	SOSTDC1
RT	56917	MEIS3
RT	11013	TMSB15A
RT	80263	TRIM45
RT	646903	LOC646903
RT	65267	WNK3
RT	4038	LRP4
RT	5178	PEG3
RT	100169890	PEG3-AS1
RT	5608	MAP2K6
RT	9156	EXO1
RT	220042	C11orf82
RT	56992	KIF15
RT	55635	DEPDC1
RT	83990	BRIP1
RT	84057	MND1
RT	90381	TICRR
RT	84083	ZRANB3
RT	80312	TET1
RT	2245	FGD1
RT	1789	DNMT3B
RT	23532	PRAME
RT	7216	TRO
RT	6297	SALL2
RT	55190	NUDT11
RT	26227	PHGDH
RT	55228	PNMAL1
RT	2263	FGFR2
RT	770	CA11
RT	4744	NEFH
RT	55859	BEX1
RT	11197	WIF1
RT	2254	FGF9
RT	65012	SLC26A10
RT	57484	RNF150
RT	389421	LIN28B
RT	84502	JPH4
RT	253738	EBF3
RT	57061	HYMAI
RT	2070	EYA4
RT	5179	PENK
